# Supplementary material for: Does air pollution fuel irrational behaviors in stock investments?
Source: PLoS One. 2024 Jun 6;19(6):e0304553. doi: 10.1371/journal.pone.0304553 (PMC11156395; doi:10.1371/journal.pone.0304553)
Supplement: S1 Data — (XLSX) [file pone.0304553.s001.xlsx]

## Sheet: Sheet1
Period	Subject	mood	regret	avemood	averegret	chuzhi	maihui	NEV	realized gains(C=1)	repur dows(M=1)	paper gains(C=2)	non-repur dows(M=2)	realized losses(C=3)	repur ups(M=3)	paper losses(C=4)	non-repur ups(M=4)	finalAP	finalBP	finalCP	countAP	countBP	countCP	finalcash	TimeRandomABCOK	Time2OK	R3	riskavoidance	riskchoice[1]	riskchoice[2]	riskchoice[3]	riskchoice[4]	riskchoice[5]	riskchoice[6]	riskchoice[7]	riskchoice[8]	riskchoice[9]	riskchoice[10]	C1	D1	C2	D2	C3	D3	C4	D4	C5	D5	C6	D6
1	1	0	0			2	0	0	0		1						80	130	115	80	0	115	375	14	17	0.971157	6	1	1	1	1	1	1	0	0	0	0	1	0	1	0	1	0	1	0	1	0	1	0
1	1	0	0			4	0	0					0		1		80	130	115	80	0	115	375	14	17	0.971157	6	1	1	1	1	1	1	0	0	0	0	1	0	1	0	1	0	1	0	1	0	1	0
1	1	-3	0			4	0	0					0		1		80	130	115	80	0	115	375	14	17	0.971157	6	1	1	1	1	1	1	0	0	0	0	1	0	1	0	1	0	1	0	1	0	1	0
2	1	0	0			6	0	1									80	130	115	80	0	115	375	14	17	0.971157	6	1	1	1	1	1	1	0	0	0	0	1	0	1	0	1	0	1	0	1	0	1	0
2	1	0	0			6	0	1									80	130	115	80	0	115	375	14	17	0.971157	6	1	1	1	1	1	1	0	0	0	0	1	0	1	0	1	0	1	0	1	0	1	0
2	1	-3	0			6	0	1									80	130	115	80	0	115	375	14	17	0.971157	6	1	1	1	1	1	1	0	0	0	0	1	0	1	0	1	0	1	0	1	0	1	0
3	1	-3	-3			4	0	1					0		1		80	130	115	80	0	115	375	14	17	0.971157	6	1	1	1	1	1	1	0	0	0	0	1	0	1	0	1	0	1	0	1	0	1	0
3	1	0	0			2	0	0	0		1						80	130	115	80	0	115	375	14	17	0.971157	6	1	1	1	1	1	1	0	0	0	0	1	0	1	0	1	0	1	0	1	0	1	0
3	1	-3	-3			4	0	1					0		1		80	130	115	80	0	115	375	14	17	0.971157	6	1	1	1	1	1	1	0	0	0	0	1	0	1	0	1	0	1	0	1	0	1	0
4	1	-3	-1			4	0	0					0		1		80	130	115	80	0	115	375	14	17	0.971157	6	1	1	1	1	1	1	0	0	0	0	1	0	1	0	1	0	1	0	1	0	1	0
4	1	1	0			1	0	0	1		0						80	130	115	80	0	115	375	14	17	0.971157	6	1	1	1	1	1	1	0	0	0	0	1	0	1	0	1	0	1	0	1	0	1	0
4	1	0	0			6	0	0									80	130	115	80	0	115	375	14	17	0.971157	6	1	1	1	1	1	1	0	0	0	0	1	0	1	0	1	0	1	0	1	0	1	0
5	1	0	-1			4	0	0					0		1		80	130	115	80	0	115	375	14	17	0.971157	6	1	1	1	1	1	1	0	0	0	0	1	0	1	0	1	0	1	0	1	0	1	0
5	1	0	0			0	2	0		0		1					80	130	115	80	0	115	375	14	17	0.971157	6	1	1	1	1	1	1	0	0	0	0	1	0	1	0	1	0	1	0	1	0	1	0
5	1	1	1			1	0	0	1		0						80	130	115	80	0	115	375	14	17	0.971157	6	1	1	1	1	1	1	0	0	0	0	1	0	1	0	1	0	1	0	1	0	1	0
6	1	0	0			4	0	0					0		1		80	130	115	80	0	115	375	14	17	0.971157	6	1	1	1	1	1	1	0	0	0	0	1	0	1	0	1	0	1	0	1	0	1	0
6	1	0	0			0	4	0						0		1	80	130	115	80	0	115	375	14	17	0.971157	6	1	1	1	1	1	1	0	0	0	0	1	0	1	0	1	0	1	0	1	0	1	0
6	1	-3	-3			0	4	0						0		1	80	130	115	80	0	115	375	14	17	0.971157	6	1	1	1	1	1	1	0	0	0	0	1	0	1	0	1	0	1	0	1	0	1	0
7	1	-3	0			4	0	0					0		1		80	130	115	80	0	115	375	14	17	0.971157	6	1	1	1	1	1	1	0	0	0	0	1	0	1	0	1	0	1	0	1	0	1	0
7	1	0	0			0	1	0		1		0					80	130	115	80	0	115	375	14	17	0.971157	6	1	1	1	1	1	1	0	0	0	0	1	0	1	0	1	0	1	0	1	0	1	0
7	1	0	0			0	4	0						0		1	80	130	115	80	0	115	375	14	17	0.971157	6	1	1	1	1	1	1	0	0	0	0	1	0	1	0	1	0	1	0	1	0	1	0
8	1	0	0			4	0	0					0		1		80	130	115	80	0	115	375	14	17	0.971157	6	1	1	1	1	1	1	0	0	0	0	1	0	1	0	1	0	1	0	1	0	1	0
8	1	0	0			4	0	1					0		1		80	130	115	80	0	115	375	14	17	0.971157	6	1	1	1	1	1	1	0	0	0	0	1	0	1	0	1	0	1	0	1	0	1	0
8	1	0	0			0	2	1		0		1					80	130	115	80	0	115	375	14	17	0.971157	6	1	1	1	1	1	1	0	0	0	0	1	0	1	0	1	0	1	0	1	0	1	0
9	1	0	0			4	0	0					0		1		80	130	115	80	0	115	375	14	17	0.971157	6	1	1	1	1	1	1	0	0	0	0	1	0	1	0	1	0	1	0	1	0	1	0
9	1	0	0			4	0	1					0		1		80	130	115	80	0	115	375	14	17	0.971157	6	1	1	1	1	1	1	0	0	0	0	1	0	1	0	1	0	1	0	1	0	1	0
9	1	0	0			0	4	1						0		1	80	130	115	80	0	115	375	14	17	0.971157	6	1	1	1	1	1	1	0	0	0	0	1	0	1	0	1	0	1	0	1	0	1	0
10	1	0	0			4	0	1					0		1		80	130	115	80	0	115	375	14	17	0.971157	6	1	1	1	1	1	1	0	0	0	0	1	0	1	0	1	0	1	0	1	0	1	0
10	1	0	-1			4	0	1					0		1		80	130	115	80	0	115	375	14	17	0.971157	6	1	1	1	1	1	1	0	0	0	0	1	0	1	0	1	0	1	0	1	0	1	0
10	1	0	0			0	1	1		1		0					80	130	115	80	0	115	375	14	17	0.971157	6	1	1	1	1	1	1	0	0	0	0	1	0	1	0	1	0	1	0	1	0	1	0
11	1	0	0			4	0	1					0		1		80	130	115	80	0	115	375	14	17	0.971157	6	1	1	1	1	1	1	0	0	0	0	1	0	1	0	1	0	1	0	1	0	1	0
11	1	0	0			1	0	1	1		0						80	130	115	80	0	115	375	14	17	0.971157	6	1	1	1	1	1	1	0	0	0	0	1	0	1	0	1	0	1	0	1	0	1	0
11	1	0	-1			4	0	1					0		1		80	130	115	80	0	115	375	14	17	0.971157	6	1	1	1	1	1	1	0	0	0	0	1	0	1	0	1	0	1	0	1	0	1	0
12	1	0	0			4	0	0					0		1		80	130	115	80	0	115	375	14	17	0.971157	6	1	1	1	1	1	1	0	0	0	0	1	0	1	0	1	0	1	0	1	0	1	0
12	1	-1	-1			0	4	0						0		1	80	130	115	80	0	115	375	14	17	0.971157	6	1	1	1	1	1	1	0	0	0	0	1	0	1	0	1	0	1	0	1	0	1	0
12	1	0	0	-0.555556	-0.361111	2	0	0	0		1						80	130	115	80	0	115	375	14	17	0.971157	6	1	1	1	1	1	1	0	0	0	0	1	0	1	0	1	0	1	0	1	0	1	0
1	2	1	2			2	0	0	0		1						75	135	95	75	0	0	340	12	14	0.476028	4	1	1	1	1	0	0	0	0	0	0	1	0	1	0	1	0	1	0	0	1	0	1
1	2	-1	-1			4	0	0					0		1		75	135	95	75	0	0	340	12	14	0.476028	4	1	1	1	1	0	0	0	0	0	0	1	0	1	0	1	0	1	0	0	1	0	1
1	2	-1	-1			4	0	0					0		1		75	135	95	75	0	0	340	12	14	0.476028	4	1	1	1	1	0	0	0	0	0	0	1	0	1	0	1	0	1	0	0	1	0	1
2	2	0	0			6	0	1									75	135	95	75	0	0	340	12	14	0.476028	4	1	1	1	1	0	0	0	0	0	0	1	0	1	0	1	0	1	0	0	1	0	1
2	2	1	1			6	0	1									75	135	95	75	0	0	340	12	14	0.476028	4	1	1	1	1	0	0	0	0	0	0	1	0	1	0	1	0	1	0	0	1	0	1
2	2	1	2			5	0	1									75	135	95	75	0	0	340	12	14	0.476028	4	1	1	1	1	0	0	0	0	0	0	1	0	1	0	1	0	1	0	0	1	0	1
3	2	-3	-1			4	0	1					0		1		75	135	95	75	0	0	340	12	14	0.476028	4	1	1	1	1	0	0	0	0	0	0	1	0	1	0	1	0	1	0	0	1	0	1
3	2	2	2			2	0	0	0		1						75	135	95	75	0	0	340	12	14	0.476028	4	1	1	1	1	0	0	0	0	0	0	1	0	1	0	1	0	1	0	0	1	0	1
3	2	0	0			0	2	1		0		1					75	135	95	75	0	0	340	12	14	0.476028	4	1	1	1	1	0	0	0	0	0	0	1	0	1	0	1	0	1	0	0	1	0	1
4	2	-3	-1			4	0	0					0		1		75	135	95	75	0	0	340	12	14	0.476028	4	1	1	1	1	0	0	0	0	0	0	1	0	1	0	1	0	1	0	0	1	0	1
4	2	1	1			2	0	0	0		1						75	135	95	75	0	0	340	12	14	0.476028	4	1	1	1	1	0	0	0	0	0	0	1	0	1	0	1	0	1	0	0	1	0	1
4	2	0	0			0	6	0									75	135	95	75	0	0	340	12	14	0.476028	4	1	1	1	1	0	0	0	0	0	0	1	0	1	0	1	0	1	0	0	1	0	1
5	2	-3	-1			4	0	0					0		1		75	135	95	75	0	0	340	12	14	0.476028	4	1	1	1	1	0	0	0	0	0	0	1	0	1	0	1	0	1	0	0	1	0	1
5	2	-1	0			2	0	0	0		1						75	135	95	75	0	0	340	12	14	0.476028	4	1	1	1	1	0	0	0	0	0	0	1	0	1	0	1	0	1	0	0	1	0	1
5	2	0	0			0	4	0						0		1	75	135	95	75	0	0	340	12	14	0.476028	4	1	1	1	1	0	0	0	0	0	0	1	0	1	0	1	0	1	0	0	1	0	1
6	2	-3	3			4	0	0					0		1		75	135	95	75	0	0	340	12	14	0.476028	4	1	1	1	1	0	0	0	0	0	0	1	0	1	0	1	0	1	0	0	1	0	1
6	2	1	2			2	0	0	0		1						75	135	95	75	0	0	340	12	14	0.476028	4	1	1	1	1	0	0	0	0	0	0	1	0	1	0	1	0	1	0	0	1	0	1
6	2	-3	-3			0	4	0						0		1	75	135	95	75	0	0	340	12	14	0.476028	4	1	1	1	1	0	0	0	0	0	0	1	0	1	0	1	0	1	0	0	1	0	1
7	2	-3	3			4	0	0					0		1		75	135	95	75	0	0	340	12	14	0.476028	4	1	1	1	1	0	0	0	0	0	0	1	0	1	0	1	0	1	0	0	1	0	1
7	2	-1	0			2	0	0	0		1						75	135	95	75	0	0	340	12	14	0.476028	4	1	1	1	1	0	0	0	0	0	0	1	0	1	0	1	0	1	0	0	1	0	1
7	2	0	0			0	4	0						0		1	75	135	95	75	0	0	340	12	14	0.476028	4	1	1	1	1	0	0	0	0	0	0	1	0	1	0	1	0	1	0	0	1	0	1
8	2	1	3			4	0	0					0		1		75	135	95	75	0	0	340	12	14	0.476028	4	1	1	1	1	0	0	0	0	0	0	1	0	1	0	1	0	1	0	0	1	0	1
8	2	-1	-1			2	0	1	0		1						75	135	95	75	0	0	340	12	14	0.476028	4	1	1	1	1	0	0	0	0	0	0	1	0	1	0	1	0	1	0	0	1	0	1
8	2	0	0			0	4	1						0		1	75	135	95	75	0	0	340	12	14	0.476028	4	1	1	1	1	0	0	0	0	0	0	1	0	1	0	1	0	1	0	0	1	0	1
9	2	0	0			4	0	0					0		1		75	135	95	75	0	0	340	12	14	0.476028	4	1	1	1	1	0	0	0	0	0	0	1	0	1	0	1	0	1	0	0	1	0	1
9	2	-3	-3			4	0	1					0		1		75	135	95	75	0	0	340	12	14	0.476028	4	1	1	1	1	0	0	0	0	0	0	1	0	1	0	1	0	1	0	0	1	0	1
9	2	0	0			0	4	1						0		1	75	135	95	75	0	0	340	12	14	0.476028	4	1	1	1	1	0	0	0	0	0	0	1	0	1	0	1	0	1	0	0	1	0	1
10	2	1	3			4	0	1					0		1		75	135	95	75	0	0	340	12	14	0.476028	4	1	1	1	1	0	0	0	0	0	0	1	0	1	0	1	0	1	0	0	1	0	1
10	2	0	0			6	0	1									75	135	95	75	0	0	340	12	14	0.476028	4	1	1	1	1	0	0	0	0	0	0	1	0	1	0	1	0	1	0	0	1	0	1
10	2	0	0			0	4	1						0		1	75	135	95	75	0	0	340	12	14	0.476028	4	1	1	1	1	0	0	0	0	0	0	1	0	1	0	1	0	1	0	0	1	0	1
11	2	-3	0			4	0	1					0		1		75	135	95	75	0	0	340	12	14	0.476028	4	1	1	1	1	0	0	0	0	0	0	1	0	1	0	1	0	1	0	0	1	0	1
11	2	1	0			1	0	1	1		0						75	135	95	75	0	0	340	12	14	0.476028	4	1	1	1	1	0	0	0	0	0	0	1	0	1	0	1	0	1	0	0	1	0	1
11	2	0	0			0	6	1									75	135	95	75	0	0	340	12	14	0.476028	4	1	1	1	1	0	0	0	0	0	0	1	0	1	0	1	0	1	0	0	1	0	1
12	2	-3	0			4	0	0					0		1		75	135	95	75	0	0	340	12	14	0.476028	4	1	1	1	1	0	0	0	0	0	0	1	0	1	0	1	0	1	0	0	1	0	1
12	2	-3	-3			0	4	0						0		1	75	135	95	75	0	0	340	12	14	0.476028	4	1	1	1	1	0	0	0	0	0	0	1	0	1	0	1	0	1	0	0	1	0	1
12	2	0	0	-0.694444	0.194444	0	4	0						0		1	75	135	95	75	0	0	340	12	14	0.476028	4	1	1	1	1	0	0	0	0	0	0	1	0	1	0	1	0	1	0	0	1	0	1
1	3	1	2			2	0	0	0		1						90	110	115	90	0	0	375	8	11	0.314376	9	1	1	1	1	1	1	1	1	1	0	1	0	1	0	1	0	1	0	1	0	1	0
1	3	-2	-1			4	0	0					0		1		90	110	115	90	0	0	375	8	11	0.314376	9	1	1	1	1	1	1	1	1	1	0	1	0	1	0	1	0	1	0	1	0	1	0
1	3	-1	0			4	0	0					0		1		90	110	115	90	0	0	375	8	11	0.314376	9	1	1	1	1	1	1	1	1	1	0	1	0	1	0	1	0	1	0	1	0	1	0
2	3	-2	-1			6	0	1									90	110	115	90	0	0	375	8	11	0.314376	9	1	1	1	1	1	1	1	1	1	0	1	0	1	0	1	0	1	0	1	0	1	0
2	3	1	1			6	0	1									90	110	115	90	0	0	375	8	11	0.314376	9	1	1	1	1	1	1	1	1	1	0	1	0	1	0	1	0	1	0	1	0	1	0
2	3	1	2			5	0	1									90	110	115	90	0	0	375	8	11	0.314376	9	1	1	1	1	1	1	1	1	1	0	1	0	1	0	1	0	1	0	1	0	1	0
3	3	-3	-1			4	0	1					0		1		90	110	115	90	0	0	375	8	11	0.314376	9	1	1	1	1	1	1	1	1	1	0	1	0	1	0	1	0	1	0	1	0	1	0
3	3	3	3			2	0	0	0		1						90	110	115	90	0	0	375	8	11	0.314376	9	1	1	1	1	1	1	1	1	1	0	1	0	1	0	1	0	1	0	1	0	1	0
3	3	2	2			0	2	1		0		1					90	110	115	90	0	0	375	8	11	0.314376	9	1	1	1	1	1	1	1	1	1	0	1	0	1	0	1	0	1	0	1	0	1	0
4	3	-3	-3			4	0	0					0		1		90	110	115	90	0	0	375	8	11	0.314376	9	1	1	1	1	1	1	1	1	1	0	1	0	1	0	1	0	1	0	1	0	1	0
4	3	3	3			2	0	0	0		1						90	110	115	90	0	0	375	8	11	0.314376	9	1	1	1	1	1	1	1	1	1	0	1	0	1	0	1	0	1	0	1	0	1	0
4	3	-2	-2			0	6	0									90	110	115	90	0	0	375	8	11	0.314376	9	1	1	1	1	1	1	1	1	1	0	1	0	1	0	1	0	1	0	1	0	1	0
5	3	-1	-1			4	0	0					0		1		90	110	115	90	0	0	375	8	11	0.314376	9	1	1	1	1	1	1	1	1	1	0	1	0	1	0	1	0	1	0	1	0	1	0
5	3	-2	1			2	0	0	0		1						90	110	115	90	0	0	375	8	11	0.314376	9	1	1	1	1	1	1	1	1	1	0	1	0	1	0	1	0	1	0	1	0	1	0
5	3	-3	-3			0	4	0						0		1	90	110	115	90	0	0	375	8	11	0.314376	9	1	1	1	1	1	1	1	1	1	0	1	0	1	0	1	0	1	0	1	0	1	0
6	3	-3	-3			3	0	0					1		0		90	110	115	90	0	0	375	8	11	0.314376	9	1	1	1	1	1	1	1	1	1	0	1	0	1	0	1	0	1	0	1	0	1	0
6	3	2	2			1	0	0	1		0						90	110	115	90	0	0	375	8	11	0.314376	9	1	1	1	1	1	1	1	1	1	0	1	0	1	0	1	0	1	0	1	0	1	0
6	3	-3	-3			0	4	0						0		1	90	110	115	90	0	0	375	8	11	0.314376	9	1	1	1	1	1	1	1	1	1	0	1	0	1	0	1	0	1	0	1	0	1	0
7	3	3	3			0	2	0		0		1					90	110	115	90	0	0	375	8	11	0.314376	9	1	1	1	1	1	1	1	1	1	0	1	0	1	0	1	0	1	0	1	0	1	0
7	3	-2	1			0	1	0		1		0					90	110	115	90	0	0	375	8	11	0.314376	9	1	1	1	1	1	1	1	1	1	0	1	0	1	0	1	0	1	0	1	0	1	0
7	3	-2	-3			0	4	0						0		1	90	110	115	90	0	0	375	8	11	0.314376	9	1	1	1	1	1	1	1	1	1	0	1	0	1	0	1	0	1	0	1	0	1	0
8	3	0	0			0	1	0		1		0					90	110	115	90	0	0	375	8	11	0.314376	9	1	1	1	1	1	1	1	1	1	0	1	0	1	0	1	0	1	0	1	0	1	0
8	3	-3	-2			4	0	1					0		1		90	110	115	90	0	0	375	8	11	0.314376	9	1	1	1	1	1	1	1	1	1	0	1	0	1	0	1	0	1	0	1	0	1	0
8	3	-2	0			0	4	1						0		1	90	110	115	90	0	0	375	8	11	0.314376	9	1	1	1	1	1	1	1	1	1	0	1	0	1	0	1	0	1	0	1	0	1	0
9	3	-2	0			2	0	0	0		1						90	110	115	90	0	0	375	8	11	0.314376	9	1	1	1	1	1	1	1	1	1	0	1	0	1	0	1	0	1	0	1	0	1	0
9	3	-3	-3			4	0	1					0		1		90	110	115	90	0	0	375	8	11	0.314376	9	1	1	1	1	1	1	1	1	1	0	1	0	1	0	1	0	1	0	1	0	1	0
9	3	-3	-3			0	4	1						0		1	90	110	115	90	0	0	375	8	11	0.314376	9	1	1	1	1	1	1	1	1	1	0	1	0	1	0	1	0	1	0	1	0	1	0
10	3	1	1			2	0	1	0		1						90	110	115	90	0	0	375	8	11	0.314376	9	1	1	1	1	1	1	1	1	1	0	1	0	1	0	1	0	1	0	1	0	1	0
10	3	-3	-2			4	0	1					0		1		90	110	115	90	0	0	375	8	11	0.314376	9	1	1	1	1	1	1	1	1	1	0	1	0	1	0	1	0	1	0	1	0	1	0
10	3	-2	-2			0	3	1						1		0	90	110	115	90	0	0	375	8	11	0.314376	9	1	1	1	1	1	1	1	1	1	0	1	0	1	0	1	0	1	0	1	0	1	0
11	3	-2	1			2	0	1	0		1						90	110	115	90	0	0	375	8	11	0.314376	9	1	1	1	1	1	1	1	1	1	0	1	0	1	0	1	0	1	0	1	0	1	0
11	3	1	1			1	0	1	1		0						90	110	115	90	0	0	375	8	11	0.314376	9	1	1	1	1	1	1	1	1	1	0	1	0	1	0	1	0	1	0	1	0	1	0
11	3	-3	-3			4	0	1					0		1		90	110	115	90	0	0	375	8	11	0.314376	9	1	1	1	1	1	1	1	1	1	0	1	0	1	0	1	0	1	0	1	0	1	0
12	3	1	1			2	0	0	0		1						90	110	115	90	0	0	375	8	11	0.314376	9	1	1	1	1	1	1	1	1	1	0	1	0	1	0	1	0	1	0	1	0	1	0
12	3	-2	-3			0	4	0						0		1	90	110	115	90	0	0	375	8	11	0.314376	9	1	1	1	1	1	1	1	1	1	0	1	0	1	0	1	0	1	0	1	0	1	0
12	3	-1	1	-1	-0.388889	1	0	0	1		0						90	110	115	90	0	0	375	8	11	0.314376	9	1	1	1	1	1	1	1	1	1	0	1	0	1	0	1	0	1	0	1	0	1	0
1	4	0	0			2	0	0	0		1						90	115	95	90	0	95	365	24	12	0.464111	3	1	1	1	0	0	0	0	0	0	0	1	0	1	0	1	0	0	1	0	1	0	1
1	4	0	0			4	0	0					0		1		90	115	95	90	0	95	365	24	12	0.464111	3	1	1	1	0	0	0	0	0	0	0	1	0	1	0	1	0	0	1	0	1	0	1
1	4	0	0			4	0	0					0		1		90	115	95	90	0	95	365	24	12	0.464111	3	1	1	1	0	0	0	0	0	0	0	1	0	1	0	1	0	0	1	0	1	0	1
2	4	0	0			6	0	1									90	115	95	90	0	95	365	24	12	0.464111	3	1	1	1	0	0	0	0	0	0	0	1	0	1	0	1	0	0	1	0	1	0	1
2	4	0	0			6	0	1									90	115	95	90	0	95	365	24	12	0.464111	3	1	1	1	0	0	0	0	0	0	0	1	0	1	0	1	0	0	1	0	1	0	1
2	4	0	0			6	0	1									90	115	95	90	0	95	365	24	12	0.464111	3	1	1	1	0	0	0	0	0	0	0	1	0	1	0	1	0	0	1	0	1	0	1
3	4	-1	0			4	0	1					0		1		90	115	95	90	0	95	365	24	12	0.464111	3	1	1	1	0	0	0	0	0	0	0	1	0	1	0	1	0	0	1	0	1	0	1
3	4	0	0			2	0	0	0		1						90	115	95	90	0	95	365	24	12	0.464111	3	1	1	1	0	0	0	0	0	0	0	1	0	1	0	1	0	0	1	0	1	0	1
3	4	-1	0			4	0	1					0		1		90	115	95	90	0	95	365	24	12	0.464111	3	1	1	1	0	0	0	0	0	0	0	1	0	1	0	1	0	0	1	0	1	0	1
4	4	-1	0			4	0	0					0		1		90	115	95	90	0	95	365	24	12	0.464111	3	1	1	1	0	0	0	0	0	0	0	1	0	1	0	1	0	0	1	0	1	0	1
4	4	1	0			2	0	0	0		1						90	115	95	90	0	95	365	24	12	0.464111	3	1	1	1	0	0	0	0	0	0	0	1	0	1	0	1	0	0	1	0	1	0	1
4	4	0	1			6	0	0									90	115	95	90	0	95	365	24	12	0.464111	3	1	1	1	0	0	0	0	0	0	0	1	0	1	0	1	0	0	1	0	1	0	1
5	4	0	0			4	0	0					0		1		90	115	95	90	0	95	365	24	12	0.464111	3	1	1	1	0	0	0	0	0	0	0	1	0	1	0	1	0	0	1	0	1	0	1
5	4	-1	0			2	0	0	0		1						90	115	95	90	0	95	365	24	12	0.464111	3	1	1	1	0	0	0	0	0	0	0	1	0	1	0	1	0	0	1	0	1	0	1
5	4	1	1			2	0	0	0		1						90	115	95	90	0	95	365	24	12	0.464111	3	1	1	1	0	0	0	0	0	0	0	1	0	1	0	1	0	0	1	0	1	0	1
6	4	-2	0			4	0	0					0		1		90	115	95	90	0	95	365	24	12	0.464111	3	1	1	1	0	0	0	0	0	0	0	1	0	1	0	1	0	0	1	0	1	0	1
6	4	1	0			2	0	0	0		1						90	115	95	90	0	95	365	24	12	0.464111	3	1	1	1	0	0	0	0	0	0	0	1	0	1	0	1	0	0	1	0	1	0	1
6	4	1	0			2	0	0	0		1						90	115	95	90	0	95	365	24	12	0.464111	3	1	1	1	0	0	0	0	0	0	0	1	0	1	0	1	0	0	1	0	1	0	1
7	4	-2	0			4	0	0					0		1		90	115	95	90	0	95	365	24	12	0.464111	3	1	1	1	0	0	0	0	0	0	0	1	0	1	0	1	0	0	1	0	1	0	1
7	4	-1	0			2	0	0	0		1						90	115	95	90	0	95	365	24	12	0.464111	3	1	1	1	0	0	0	0	0	0	0	1	0	1	0	1	0	0	1	0	1	0	1
7	4	0	0			1	0	0	1		0						90	115	95	90	0	95	365	24	12	0.464111	3	1	1	1	0	0	0	0	0	0	0	1	0	1	0	1	0	0	1	0	1	0	1
8	4	0	0			4	0	0					0		1		90	115	95	90	0	95	365	24	12	0.464111	3	1	1	1	0	0	0	0	0	0	0	1	0	1	0	1	0	0	1	0	1	0	1
8	4	0	0			2	0	1	0		1						90	115	95	90	0	95	365	24	12	0.464111	3	1	1	1	0	0	0	0	0	0	0	1	0	1	0	1	0	0	1	0	1	0	1
8	4	1	0			0	2	1		0		1					90	115	95	90	0	95	365	24	12	0.464111	3	1	1	1	0	0	0	0	0	0	0	1	0	1	0	1	0	0	1	0	1	0	1
9	4	0	0			4	0	0					0		1		90	115	95	90	0	95	365	24	12	0.464111	3	1	1	1	0	0	0	0	0	0	0	1	0	1	0	1	0	0	1	0	1	0	1
9	4	0	0			4	0	1					0		1		90	115	95	90	0	95	365	24	12	0.464111	3	1	1	1	0	0	0	0	0	0	0	1	0	1	0	1	0	0	1	0	1	0	1
9	4	-1	-1			0	6	1									90	115	95	90	0	95	365	24	12	0.464111	3	1	1	1	0	0	0	0	0	0	0	1	0	1	0	1	0	0	1	0	1	0	1
10	4	0	0			4	0	1					0		1		90	115	95	90	0	95	365	24	12	0.464111	3	1	1	1	0	0	0	0	0	0	0	1	0	1	0	1	0	0	1	0	1	0	1
10	4	1	0			6	0	1									90	115	95	90	0	95	365	24	12	0.464111	3	1	1	1	0	0	0	0	0	0	0	1	0	1	0	1	0	0	1	0	1	0	1
10	4	1	0			0	1	1		1		0					90	115	95	90	0	95	365	24	12	0.464111	3	1	1	1	0	0	0	0	0	0	0	1	0	1	0	1	0	0	1	0	1	0	1
11	4	-1	-1			4	0	1					0		1		90	115	95	90	0	95	365	24	12	0.464111	3	1	1	1	0	0	0	0	0	0	0	1	0	1	0	1	0	0	1	0	1	0	1
11	4	0	0			1	0	1	1		0						90	115	95	90	0	95	365	24	12	0.464111	3	1	1	1	0	0	0	0	0	0	0	1	0	1	0	1	0	0	1	0	1	0	1
11	4	0	0			4	0	1					0		1		90	115	95	90	0	95	365	24	12	0.464111	3	1	1	1	0	0	0	0	0	0	0	1	0	1	0	1	0	0	1	0	1	0	1
12	4	-3	-3			4	0	0					0		1		90	115	95	90	0	95	365	24	12	0.464111	3	1	1	1	0	0	0	0	0	0	0	1	0	1	0	1	0	0	1	0	1	0	1
12	4	0	-1			0	4	0						0		1	90	115	95	90	0	95	365	24	12	0.464111	3	1	1	1	0	0	0	0	0	0	0	1	0	1	0	1	0	0	1	0	1	0	1
12	4	0	0	-0.194444	-0.111111	2	0	0	0		1						90	115	95	90	0	95	365	24	12	0.464111	3	1	1	1	0	0	0	0	0	0	0	1	0	1	0	1	0	0	1	0	1	0	1
1	5	1	3			2	0	0	0		1						90	130	120	90	0	120	390	10	8	0.182834	6	1	1	1	1	1	1	0	0	0	0	1	0	1	0	1	0	1	0	1	0	1	0
1	5	0	2			4	0	0					0		1		90	130	120	90	0	120	390	10	8	0.182834	6	1	1	1	1	1	1	0	0	0	0	1	0	1	0	1	0	1	0	1	0	1	0
1	5	0	0			4	0	0					0		1		90	130	120	90	0	120	390	10	8	0.182834	6	1	1	1	1	1	1	0	0	0	0	1	0	1	0	1	0	1	0	1	0	1	0
2	5	0	3			6	0	1									90	130	120	90	0	120	390	10	8	0.182834	6	1	1	1	1	1	1	0	0	0	0	1	0	1	0	1	0	1	0	1	0	1	0
2	5	0	3			6	0	1									90	130	120	90	0	120	390	10	8	0.182834	6	1	1	1	1	1	1	0	0	0	0	1	0	1	0	1	0	1	0	1	0	1	0
2	5	0	3			6	0	1									90	130	120	90	0	120	390	10	8	0.182834	6	1	1	1	1	1	1	0	0	0	0	1	0	1	0	1	0	1	0	1	0	1	0
3	5	3	3			4	0	1					0		1		90	130	120	90	0	120	390	10	8	0.182834	6	1	1	1	1	1	1	0	0	0	0	1	0	1	0	1	0	1	0	1	0	1	0
3	5	3	3			1	0	0	1		0						90	130	120	90	0	120	390	10	8	0.182834	6	1	1	1	1	1	1	0	0	0	0	1	0	1	0	1	0	1	0	1	0	1	0
3	5	0	2			4	0	1					0		1		90	130	120	90	0	120	390	10	8	0.182834	6	1	1	1	1	1	1	0	0	0	0	1	0	1	0	1	0	1	0	1	0	1	0
4	5	-2	3			4	0	0					0		1		90	130	120	90	0	120	390	10	8	0.182834	6	1	1	1	1	1	1	0	0	0	0	1	0	1	0	1	0	1	0	1	0	1	0
4	5	-2	3			0	3	0						1		0	90	130	120	90	0	120	390	10	8	0.182834	6	1	1	1	1	1	1	0	0	0	0	1	0	1	0	1	0	1	0	1	0	1	0
4	5	0	2			6	0	0									90	130	120	90	0	120	390	10	8	0.182834	6	1	1	1	1	1	1	0	0	0	0	1	0	1	0	1	0	1	0	1	0	1	0
5	5	-2	3			4	0	0					0		1		90	130	120	90	0	120	390	10	8	0.182834	6	1	1	1	1	1	1	0	0	0	0	1	0	1	0	1	0	1	0	1	0	1	0
5	5	-1	3			4	0	0					0		1		90	130	120	90	0	120	390	10	8	0.182834	6	1	1	1	1	1	1	0	0	0	0	1	0	1	0	1	0	1	0	1	0	1	0
5	5	3	3			1	0	0	1		0						90	130	120	90	0	120	390	10	8	0.182834	6	1	1	1	1	1	1	0	0	0	0	1	0	1	0	1	0	1	0	1	0	1	0
6	5	-1	1			4	0	0					0		1		90	130	120	90	0	120	390	10	8	0.182834	6	1	1	1	1	1	1	0	0	0	0	1	0	1	0	1	0	1	0	1	0	1	0
6	5	-2	2			2	0	0	0		1						90	130	120	90	0	120	390	10	8	0.182834	6	1	1	1	1	1	1	0	0	0	0	1	0	1	0	1	0	1	0	1	0	1	0
6	5	-3	-3			0	4	0						0		1	90	130	120	90	0	120	390	10	8	0.182834	6	1	1	1	1	1	1	0	0	0	0	1	0	1	0	1	0	1	0	1	0	1	0
7	5	0	2			4	0	0					0		1		90	130	120	90	0	120	390	10	8	0.182834	6	1	1	1	1	1	1	0	0	0	0	1	0	1	0	1	0	1	0	1	0	1	0
7	5	-2	2			4	0	0					0		1		90	130	120	90	0	120	390	10	8	0.182834	6	1	1	1	1	1	1	0	0	0	0	1	0	1	0	1	0	1	0	1	0	1	0
7	5	-2	2			0	4	0						0		1	90	130	120	90	0	120	390	10	8	0.182834	6	1	1	1	1	1	1	0	0	0	0	1	0	1	0	1	0	1	0	1	0	1	0
8	5	-1	2			4	0	0					0		1		90	130	120	90	0	120	390	10	8	0.182834	6	1	1	1	1	1	1	0	0	0	0	1	0	1	0	1	0	1	0	1	0	1	0
8	5	-3	2			4	0	1					0		1		90	130	120	90	0	120	390	10	8	0.182834	6	1	1	1	1	1	1	0	0	0	0	1	0	1	0	1	0	1	0	1	0	1	0
8	5	-1	2			0	2	1		0		1					90	130	120	90	0	120	390	10	8	0.182834	6	1	1	1	1	1	1	0	0	0	0	1	0	1	0	1	0	1	0	1	0	1	0
9	5	-2	2			4	0	0					0		1		90	130	120	90	0	120	390	10	8	0.182834	6	1	1	1	1	1	1	0	0	0	0	1	0	1	0	1	0	1	0	1	0	1	0
9	5	-3	2			4	0	1					0		1		90	130	120	90	0	120	390	10	8	0.182834	6	1	1	1	1	1	1	0	0	0	0	1	0	1	0	1	0	1	0	1	0	1	0
9	5	-3	2			0	4	1						0		1	90	130	120	90	0	120	390	10	8	0.182834	6	1	1	1	1	1	1	0	0	0	0	1	0	1	0	1	0	1	0	1	0	1	0
10	5	-1	2			4	0	1					0		1		90	130	120	90	0	120	390	10	8	0.182834	6	1	1	1	1	1	1	0	0	0	0	1	0	1	0	1	0	1	0	1	0	1	0
10	5	-1	2			4	0	1					0		1		90	130	120	90	0	120	390	10	8	0.182834	6	1	1	1	1	1	1	0	0	0	0	1	0	1	0	1	0	1	0	1	0	1	0
10	5	-1	2			0	1	1		1		0					90	130	120	90	0	120	390	10	8	0.182834	6	1	1	1	1	1	1	0	0	0	0	1	0	1	0	1	0	1	0	1	0	1	0
11	5	-2	2			4	0	1					0		1		90	130	120	90	0	120	390	10	8	0.182834	6	1	1	1	1	1	1	0	0	0	0	1	0	1	0	1	0	1	0	1	0	1	0
11	5	-1	2			6	0	1									90	130	120	90	0	120	390	10	8	0.182834	6	1	1	1	1	1	1	0	0	0	0	1	0	1	0	1	0	1	0	1	0	1	0
11	5	-3	-2			4	0	1					0		1		90	130	120	90	0	120	390	10	8	0.182834	6	1	1	1	1	1	1	0	0	0	0	1	0	1	0	1	0	1	0	1	0	1	0
12	5	-1	3			4	0	0					0		1		90	130	120	90	0	120	390	10	8	0.182834	6	1	1	1	1	1	1	0	0	0	0	1	0	1	0	1	0	1	0	1	0	1	0
12	5	3	3			1	0	0	1		0						90	130	120	90	0	120	390	10	8	0.182834	6	1	1	1	1	1	1	0	0	0	0	1	0	1	0	1	0	1	0	1	0	1	0
12	5	1	2	-0.722222	2.02778	2	0	0	0		1						90	130	120	90	0	120	390	10	8	0.182834	6	1	1	1	1	1	1	0	0	0	0	1	0	1	0	1	0	1	0	1	0	1	0
1	6	0	1			2	0	0	0		1						95	110	125	0	0	125	390	17	-19	0.0409012	6	1	1	1	1	1	1	0	0	0	0	1	0	1	0	1	0	1	0	1	0	1	0
1	6	0	0			4	0	0					0		1		95	110	125	0	0	125	390	17	-19	0.0409012	6	1	1	1	1	1	1	0	0	0	0	1	0	1	0	1	0	1	0	1	0	1	0
1	6	0	1			4	0	1					0		1		95	110	125	0	0	125	390	17	-19	0.0409012	6	1	1	1	1	1	1	0	0	0	0	1	0	1	0	1	0	1	0	1	0	1	0
2	6	0	0			6	0	1									95	110	125	0	0	125	390	17	-19	0.0409012	6	1	1	1	1	1	1	0	0	0	0	1	0	1	0	1	0	1	0	1	0	1	0
2	6	0	0			6	0	1									95	110	125	0	0	125	390	17	-19	0.0409012	6	1	1	1	1	1	1	0	0	0	0	1	0	1	0	1	0	1	0	1	0	1	0
2	6	0	1			5	0	1									95	110	125	0	0	125	390	17	-19	0.0409012	6	1	1	1	1	1	1	0	0	0	0	1	0	1	0	1	0	1	0	1	0	1	0
3	6	-1	0			4	0	0					0		1		95	110	125	0	0	125	390	17	-19	0.0409012	6	1	1	1	1	1	1	0	0	0	0	1	0	1	0	1	0	1	0	1	0	1	0
3	6	1	1			1	0	1	1		0						95	110	125	0	0	125	390	17	-19	0.0409012	6	1	1	1	1	1	1	0	0	0	0	1	0	1	0	1	0	1	0	1	0	1	0
3	6	1	1			0	1	0		1		0					95	110	125	0	0	125	390	17	-19	0.0409012	6	1	1	1	1	1	1	0	0	0	0	1	0	1	0	1	0	1	0	1	0	1	0
4	6	-2	-1			4	0	0					0		1		95	110	125	0	0	125	390	17	-19	0.0409012	6	1	1	1	1	1	1	0	0	0	0	1	0	1	0	1	0	1	0	1	0	1	0
4	6	-1	-1			0	4	0						0		1	95	110	125	0	0	125	390	17	-19	0.0409012	6	1	1	1	1	1	1	0	0	0	0	1	0	1	0	1	0	1	0	1	0	1	0
4	6	2	0			1	0	0	1		0						95	110	125	0	0	125	390	17	-19	0.0409012	6	1	1	1	1	1	1	0	0	0	0	1	0	1	0	1	0	1	0	1	0	1	0
5	6	-1	2			4	0	0					0		1		95	110	125	0	0	125	390	17	-19	0.0409012	6	1	1	1	1	1	1	0	0	0	0	1	0	1	0	1	0	1	0	1	0	1	0
5	6	0	1			0	1	0		1		0					95	110	125	0	0	125	390	17	-19	0.0409012	6	1	1	1	1	1	1	0	0	0	0	1	0	1	0	1	0	1	0	1	0	1	0
5	6	-2	-2			0	4	0						0		1	95	110	125	0	0	125	390	17	-19	0.0409012	6	1	1	1	1	1	1	0	0	0	0	1	0	1	0	1	0	1	0	1	0	1	0
6	6	-2	-1			4	0	0					0		1		95	110	125	0	0	125	390	17	-19	0.0409012	6	1	1	1	1	1	1	0	0	0	0	1	0	1	0	1	0	1	0	1	0	1	0
6	6	1	1			2	0	0	0		1						95	110	125	0	0	125	390	17	-19	0.0409012	6	1	1	1	1	1	1	0	0	0	0	1	0	1	0	1	0	1	0	1	0	1	0
6	6	-2	-1			0	4	0						0		1	95	110	125	0	0	125	390	17	-19	0.0409012	6	1	1	1	1	1	1	0	0	0	0	1	0	1	0	1	0	1	0	1	0	1	0
7	6	-3	-2			4	0	0					0		1		95	110	125	0	0	125	390	17	-19	0.0409012	6	1	1	1	1	1	1	0	0	0	0	1	0	1	0	1	0	1	0	1	0	1	0
7	6	-2	-1			2	0	0	0		1						95	110	125	0	0	125	390	17	-19	0.0409012	6	1	1	1	1	1	1	0	0	0	0	1	0	1	0	1	0	1	0	1	0	1	0
7	6	0	-1			0	4	0						0		1	95	110	125	0	0	125	390	17	-19	0.0409012	6	1	1	1	1	1	1	0	0	0	0	1	0	1	0	1	0	1	0	1	0	1	0
8	6	-2	-2			4	0	1					0		1		95	110	125	0	0	125	390	17	-19	0.0409012	6	1	1	1	1	1	1	0	0	0	0	1	0	1	0	1	0	1	0	1	0	1	0
8	6	-2	-2			6	0	1									95	110	125	0	0	125	390	17	-19	0.0409012	6	1	1	1	1	1	1	0	0	0	0	1	0	1	0	1	0	1	0	1	0	1	0
8	6	0	-1			0	4	0						0		1	95	110	125	0	0	125	390	17	-19	0.0409012	6	1	1	1	1	1	1	0	0	0	0	1	0	1	0	1	0	1	0	1	0	1	0
9	6	-1	-1			4	0	1					0		1		95	110	125	0	0	125	390	17	-19	0.0409012	6	1	1	1	1	1	1	0	0	0	0	1	0	1	0	1	0	1	0	1	0	1	0
9	6	-2	-2			4	0	1					0		1		95	110	125	0	0	125	390	17	-19	0.0409012	6	1	1	1	1	1	1	0	0	0	0	1	0	1	0	1	0	1	0	1	0	1	0
9	6	-2	-2			0	4	1						0		1	95	110	125	0	0	125	390	17	-19	0.0409012	6	1	1	1	1	1	1	0	0	0	0	1	0	1	0	1	0	1	0	1	0	1	0
10	6	0	-2			3	0	1					1		0		95	110	125	0	0	125	390	17	-19	0.0409012	6	1	1	1	1	1	1	0	0	0	0	1	0	1	0	1	0	1	0	1	0	1	0
10	6	-1	-1			4	0	1					0		1		95	110	125	0	0	125	390	17	-19	0.0409012	6	1	1	1	1	1	1	0	0	0	0	1	0	1	0	1	0	1	0	1	0	1	0
10	6	0	0			0	3	1						1		0	95	110	125	0	0	125	390	17	-19	0.0409012	6	1	1	1	1	1	1	0	0	0	0	1	0	1	0	1	0	1	0	1	0	1	0
11	6	0	0			0	2	1		0		1					95	110	125	0	0	125	390	17	-19	0.0409012	6	1	1	1	1	1	1	0	0	0	0	1	0	1	0	1	0	1	0	1	0	1	0
11	6	0	0			1	0	1	1		0						95	110	125	0	0	125	390	17	-19	0.0409012	6	1	1	1	1	1	1	0	0	0	0	1	0	1	0	1	0	1	0	1	0	1	0
11	6	0	-1			4	0	0					0		1		95	110	125	0	0	125	390	17	-19	0.0409012	6	1	1	1	1	1	1	0	0	0	0	1	0	1	0	1	0	1	0	1	0	1	0
12	6	0	0			0	6	0									95	110	125	0	0	125	390	17	-19	0.0409012	6	1	1	1	1	1	1	0	0	0	0	1	0	1	0	1	0	1	0	1	0	1	0
12	6	0	0			0	4	0						0		1	95	110	125	0	0	125	390	17	-19	0.0409012	6	1	1	1	1	1	1	0	0	0	0	1	0	1	0	1	0	1	0	1	0	1	0
12	6	0	0	-0.583333	-0.416667	2	0	0	0		1						95	110	125	0	0	125	390	17	-19	0.0409012	6	1	1	1	1	1	1	0	0	0	0	1	0	1	0	1	0	1	0	1	0	1	0
1	7	1	0			2	0	0	0		1						100	120	100	100	0	0	440	15	15	0.232458	7	1	1	1	1	1	1	1	0	0	0	1	0	1	0	1	0	1	0	1	0	1	0
1	7	0	0			4	0	0					0		1		100	120	100	100	0	0	440	15	15	0.232458	7	1	1	1	1	1	1	1	0	0	0	1	0	1	0	1	0	1	0	1	0	1	0
1	7	1	0			4	0	0					0		1		100	120	100	100	0	0	440	15	15	0.232458	7	1	1	1	1	1	1	1	0	0	0	1	0	1	0	1	0	1	0	1	0	1	0
2	7	-1	0			6	0	1									100	120	100	100	0	0	440	15	15	0.232458	7	1	1	1	1	1	1	1	0	0	0	1	0	1	0	1	0	1	0	1	0	1	0
2	7	0	2			6	0	1									100	120	100	100	0	0	440	15	15	0.232458	7	1	1	1	1	1	1	1	0	0	0	1	0	1	0	1	0	1	0	1	0	1	0
2	7	0	2			5	0	1									100	120	100	100	0	0	440	15	15	0.232458	7	1	1	1	1	1	1	1	0	0	0	1	0	1	0	1	0	1	0	1	0	1	0
3	7	2	3			4	0	1					0		1		100	120	100	100	0	0	440	15	15	0.232458	7	1	1	1	1	1	1	1	0	0	0	1	0	1	0	1	0	1	0	1	0	1	0
3	7	2	2			2	0	0	0		1						100	120	100	100	0	0	440	15	15	0.232458	7	1	1	1	1	1	1	1	0	0	0	1	0	1	0	1	0	1	0	1	0	1	0
3	7	0	2			0	1	1		1		0					100	120	100	100	0	0	440	15	15	0.232458	7	1	1	1	1	1	1	1	0	0	0	1	0	1	0	1	0	1	0	1	0	1	0
4	7	-2	1			4	0	0					0		1		100	120	100	100	0	0	440	15	15	0.232458	7	1	1	1	1	1	1	1	0	0	0	1	0	1	0	1	0	1	0	1	0	1	0
4	7	2	2			2	0	0	0		1						100	120	100	100	0	0	440	15	15	0.232458	7	1	1	1	1	1	1	1	0	0	0	1	0	1	0	1	0	1	0	1	0	1	0
4	7	2	3			1	0	0	1		0						100	120	100	100	0	0	440	15	15	0.232458	7	1	1	1	1	1	1	1	0	0	0	1	0	1	0	1	0	1	0	1	0	1	0
5	7	0	0			4	0	0					0		1		100	120	100	100	0	0	440	15	15	0.232458	7	1	1	1	1	1	1	1	0	0	0	1	0	1	0	1	0	1	0	1	0	1	0
5	7	0	-1			2	0	0	0		1						100	120	100	100	0	0	440	15	15	0.232458	7	1	1	1	1	1	1	1	0	0	0	1	0	1	0	1	0	1	0	1	0	1	0
5	7	1	-1			0	4	0						0		1	100	120	100	100	0	0	440	15	15	0.232458	7	1	1	1	1	1	1	1	0	0	0	1	0	1	0	1	0	1	0	1	0	1	0
6	7	-2	-1			3	0	0					1		0		100	120	100	100	0	0	440	15	15	0.232458	7	1	1	1	1	1	1	1	0	0	0	1	0	1	0	1	0	1	0	1	0	1	0
6	7	1	2			1	0	0	1		0						100	120	100	100	0	0	440	15	15	0.232458	7	1	1	1	1	1	1	1	0	0	0	1	0	1	0	1	0	1	0	1	0	1	0
6	7	-2	-2			0	4	0						0		1	100	120	100	100	0	0	440	15	15	0.232458	7	1	1	1	1	1	1	1	0	0	0	1	0	1	0	1	0	1	0	1	0	1	0
7	7	2	2			0	1	0		1		0					100	120	100	100	0	0	440	15	15	0.232458	7	1	1	1	1	1	1	1	0	0	0	1	0	1	0	1	0	1	0	1	0	1	0
7	7	1	2			0	2	0		0		1					100	120	100	100	0	0	440	15	15	0.232458	7	1	1	1	1	1	1	1	0	0	0	1	0	1	0	1	0	1	0	1	0	1	0
7	7	0	0			0	4	0						0		1	100	120	100	100	0	0	440	15	15	0.232458	7	1	1	1	1	1	1	1	0	0	0	1	0	1	0	1	0	1	0	1	0	1	0
8	7	2	2			2	0	0	0		1						100	120	100	100	0	0	440	15	15	0.232458	7	1	1	1	1	1	1	1	0	0	0	1	0	1	0	1	0	1	0	1	0	1	0
8	7	0	3			0	1	1		1		0					100	120	100	100	0	0	440	15	15	0.232458	7	1	1	1	1	1	1	1	0	0	0	1	0	1	0	1	0	1	0	1	0	1	0
8	7	1	2			0	3	1						1		0	100	120	100	100	0	0	440	15	15	0.232458	7	1	1	1	1	1	1	1	0	0	0	1	0	1	0	1	0	1	0	1	0	1	0
9	7	2	0			1	0	0	1		0						100	120	100	100	0	0	440	15	15	0.232458	7	1	1	1	1	1	1	1	0	0	0	1	0	1	0	1	0	1	0	1	0	1	0
9	7	-2	-1			4	0	1					0		1		100	120	100	100	0	0	440	15	15	0.232458	7	1	1	1	1	1	1	1	0	0	0	1	0	1	0	1	0	1	0	1	0	1	0
9	7	2	1			1	0	1	1		0						100	120	100	100	0	0	440	15	15	0.232458	7	1	1	1	1	1	1	1	0	0	0	1	0	1	0	1	0	1	0	1	0	1	0
10	7	0	0			0	4	1						0		1	100	120	100	100	0	0	440	15	15	0.232458	7	1	1	1	1	1	1	1	0	0	0	1	0	1	0	1	0	1	0	1	0	1	0
10	7	1	1			4	0	1					0		1		100	120	100	100	0	0	440	15	15	0.232458	7	1	1	1	1	1	1	1	0	0	0	1	0	1	0	1	0	1	0	1	0	1	0
10	7	1	2			0	2	1		0		1					100	120	100	100	0	0	440	15	15	0.232458	7	1	1	1	1	1	1	1	0	0	0	1	0	1	0	1	0	1	0	1	0	1	0
11	7	0	2			0	3	1						1		0	100	120	100	100	0	0	440	15	15	0.232458	7	1	1	1	1	1	1	1	0	0	0	1	0	1	0	1	0	1	0	1	0	1	0
11	7	0	1			2	0	1	0		1						100	120	100	100	0	0	440	15	15	0.232458	7	1	1	1	1	1	1	1	0	0	0	1	0	1	0	1	0	1	0	1	0	1	0
11	7	1	2			0	1	1		1		0					100	120	100	100	0	0	440	15	15	0.232458	7	1	1	1	1	1	1	1	0	0	0	1	0	1	0	1	0	1	0	1	0	1	0
12	7	2	2			2	0	0	0		1						100	120	100	100	0	0	440	15	15	0.232458	7	1	1	1	1	1	1	1	0	0	0	1	0	1	0	1	0	1	0	1	0	1	0
12	7	1	2			1	0	0	1		0						100	120	100	100	0	0	440	15	15	0.232458	7	1	1	1	1	1	1	1	0	0	0	1	0	1	0	1	0	1	0	1	0	1	0
12	7	1	2	0.555556	1.08333	1	0	0	1		0						100	120	100	100	0	0	440	15	15	0.232458	7	1	1	1	1	1	1	1	0	0	0	1	0	1	0	1	0	1	0	1	0	1	0
1	8	0	1			2	0	0	0		1						95	115	125	95	0	0	385	18	10	0.975284	8	1	1	1	1	1	1	1	1	0	0	1	0	1	0	1	0	1	0	1	0	1	0
1	8	-1	0			4	0	0					0		1		95	115	125	95	0	0	385	18	10	0.975284	8	1	1	1	1	1	1	1	1	0	0	1	0	1	0	1	0	1	0	1	0	1	0
1	8	0	0			4	0	0					0		1		95	115	125	95	0	0	385	18	10	0.975284	8	1	1	1	1	1	1	1	1	0	0	1	0	1	0	1	0	1	0	1	0	1	0
2	8	-1	2			6	0	1									95	115	125	95	0	0	385	18	10	0.975284	8	1	1	1	1	1	1	1	1	0	0	1	0	1	0	1	0	1	0	1	0	1	0
2	8	1	2			6	0	1									95	115	125	95	0	0	385	18	10	0.975284	8	1	1	1	1	1	1	1	1	0	0	1	0	1	0	1	0	1	0	1	0	1	0
2	8	0	0			5	0	1									95	115	125	95	0	0	385	18	10	0.975284	8	1	1	1	1	1	1	1	1	0	0	1	0	1	0	1	0	1	0	1	0	1	0
3	8	-1	0			4	0	1					0		1		95	115	125	95	0	0	385	18	10	0.975284	8	1	1	1	1	1	1	1	1	0	0	1	0	1	0	1	0	1	0	1	0	1	0
3	8	1	0			1	0	0	1		0						95	115	125	95	0	0	385	18	10	0.975284	8	1	1	1	1	1	1	1	1	0	0	1	0	1	0	1	0	1	0	1	0	1	0
3	8	2	2			0	1	1		1		0					95	115	125	95	0	0	385	18	10	0.975284	8	1	1	1	1	1	1	1	1	0	0	1	0	1	0	1	0	1	0	1	0	1	0
4	8	-1	0			4	0	0					0		1		95	115	125	95	0	0	385	18	10	0.975284	8	1	1	1	1	1	1	1	1	0	0	1	0	1	0	1	0	1	0	1	0	1	0
4	8	-1	0			0	4	0						0		1	95	115	125	95	0	0	385	18	10	0.975284	8	1	1	1	1	1	1	1	1	0	0	1	0	1	0	1	0	1	0	1	0	1	0
4	8	1	1			1	0	0	1		0						95	115	125	95	0	0	385	18	10	0.975284	8	1	1	1	1	1	1	1	1	0	0	1	0	1	0	1	0	1	0	1	0	1	0
5	8	1	0			4	0	0					0		1		95	115	125	95	0	0	385	18	10	0.975284	8	1	1	1	1	1	1	1	1	0	0	1	0	1	0	1	0	1	0	1	0	1	0
5	8	1	2			0	1	0		1		0					95	115	125	95	0	0	385	18	10	0.975284	8	1	1	1	1	1	1	1	1	0	0	1	0	1	0	1	0	1	0	1	0	1	0
5	8	-2	-1			0	4	0						0		1	95	115	125	95	0	0	385	18	10	0.975284	8	1	1	1	1	1	1	1	1	0	0	1	0	1	0	1	0	1	0	1	0	1	0
6	8	-2	-2			4	0	0					0		1		95	115	125	95	0	0	385	18	10	0.975284	8	1	1	1	1	1	1	1	1	0	0	1	0	1	0	1	0	1	0	1	0	1	0
6	8	1	1			2	0	0	0		1						95	115	125	95	0	0	385	18	10	0.975284	8	1	1	1	1	1	1	1	1	0	0	1	0	1	0	1	0	1	0	1	0	1	0
6	8	-3	-3			0	4	0						0		1	95	115	125	95	0	0	385	18	10	0.975284	8	1	1	1	1	1	1	1	1	0	0	1	0	1	0	1	0	1	0	1	0	1	0
7	8	-2	-2			4	0	0					0		1		95	115	125	95	0	0	385	18	10	0.975284	8	1	1	1	1	1	1	1	1	0	0	1	0	1	0	1	0	1	0	1	0	1	0
7	8	-1	-1			2	0	0	0		1						95	115	125	95	0	0	385	18	10	0.975284	8	1	1	1	1	1	1	1	1	0	0	1	0	1	0	1	0	1	0	1	0	1	0
7	8	-2	-1			0	4	0						0		1	95	115	125	95	0	0	385	18	10	0.975284	8	1	1	1	1	1	1	1	1	0	0	1	0	1	0	1	0	1	0	1	0	1	0
8	8	1	0			4	0	0					0		1		95	115	125	95	0	0	385	18	10	0.975284	8	1	1	1	1	1	1	1	1	0	0	1	0	1	0	1	0	1	0	1	0	1	0
8	8	0	0			6	0	1									95	115	125	95	0	0	385	18	10	0.975284	8	1	1	1	1	1	1	1	1	0	0	1	0	1	0	1	0	1	0	1	0	1	0
8	8	1	0			0	3	1						1		0	95	115	125	95	0	0	385	18	10	0.975284	8	1	1	1	1	1	1	1	1	0	0	1	0	1	0	1	0	1	0	1	0	1	0
9	8	2	0			4	0	0					0		1		95	115	125	95	0	0	385	18	10	0.975284	8	1	1	1	1	1	1	1	1	0	0	1	0	1	0	1	0	1	0	1	0	1	0
9	8	-2	-2			4	0	1					0		1		95	115	125	95	0	0	385	18	10	0.975284	8	1	1	1	1	1	1	1	1	0	0	1	0	1	0	1	0	1	0	1	0	1	0
9	8	1	3			2	0	1	0		1						95	115	125	95	0	0	385	18	10	0.975284	8	1	1	1	1	1	1	1	1	0	0	1	0	1	0	1	0	1	0	1	0	1	0
10	8	1	0			4	0	1					0		1		95	115	125	95	0	0	385	18	10	0.975284	8	1	1	1	1	1	1	1	1	0	0	1	0	1	0	1	0	1	0	1	0	1	0
10	8	1	0			4	0	1					0		1		95	115	125	95	0	0	385	18	10	0.975284	8	1	1	1	1	1	1	1	1	0	0	1	0	1	0	1	0	1	0	1	0	1	0
10	8	-1	0			6	0	1									95	115	125	95	0	0	385	18	10	0.975284	8	1	1	1	1	1	1	1	1	0	0	1	0	1	0	1	0	1	0	1	0	1	0
11	8	-1	-1			4	0	1					0		1		95	115	125	95	0	0	385	18	10	0.975284	8	1	1	1	1	1	1	1	1	0	0	1	0	1	0	1	0	1	0	1	0	1	0
11	8	1	0			1	0	1	1		0						95	115	125	95	0	0	385	18	10	0.975284	8	1	1	1	1	1	1	1	1	0	0	1	0	1	0	1	0	1	0	1	0	1	0
11	8	-1	0			4	0	0					0		1		95	115	125	95	0	0	385	18	10	0.975284	8	1	1	1	1	1	1	1	1	0	0	1	0	1	0	1	0	1	0	1	0	1	0
12	8	1	0			4	0	0					0		1		95	115	125	95	0	0	385	18	10	0.975284	8	1	1	1	1	1	1	1	1	0	0	1	0	1	0	1	0	1	0	1	0	1	0
12	8	-2	-3			0	4	0						0		1	95	115	125	95	0	0	385	18	10	0.975284	8	1	1	1	1	1	1	1	1	0	0	1	0	1	0	1	0	1	0	1	0	1	0
12	8	1	1	-0.166667	-0.0277778	1	0	0	1		0						95	115	125	95	0	0	385	18	10	0.975284	8	1	1	1	1	1	1	1	1	0	0	1	0	1	0	1	0	1	0	1	0	1	0
1	9	1	-1			2	0	0	0		1						70	130	115	70	0	0	370	-122	5	0.436903	7	1	1	1	1	1	1	1	0	0	0	1	0	1	0	1	0	1	0	1	0	1	0
1	9	0	0			4	0	0					0		1		70	130	115	70	0	0	370	-122	5	0.436903	7	1	1	1	1	1	1	1	0	0	0	1	0	1	0	1	0	1	0	1	0	1	0
1	9	-1	0			4	0	1					0		1		70	130	115	70	0	0	370	-122	5	0.436903	7	1	1	1	1	1	1	1	0	0	0	1	0	1	0	1	0	1	0	1	0	1	0
2	9	-1	-1			6	0	1									70	130	115	70	0	0	370	-122	5	0.436903	7	1	1	1	1	1	1	1	0	0	0	1	0	1	0	1	0	1	0	1	0	1	0
2	9	1	0			5	0	1									70	130	115	70	0	0	370	-122	5	0.436903	7	1	1	1	1	1	1	1	0	0	0	1	0	1	0	1	0	1	0	1	0	1	0
2	9	1	0			5	0	1									70	130	115	70	0	0	370	-122	5	0.436903	7	1	1	1	1	1	1	1	0	0	0	1	0	1	0	1	0	1	0	1	0	1	0
3	9	-1	1			4	0	0					0		1		70	130	115	70	0	0	370	-122	5	0.436903	7	1	1	1	1	1	1	1	0	0	0	1	0	1	0	1	0	1	0	1	0	1	0
3	9	-1	0			0	4	1						0		1	70	130	115	70	0	0	370	-122	5	0.436903	7	1	1	1	1	1	1	1	0	0	0	1	0	1	0	1	0	1	0	1	0	1	0
3	9	-2	0			0	1	0		1		0					70	130	115	70	0	0	370	-122	5	0.436903	7	1	1	1	1	1	1	1	0	0	0	1	0	1	0	1	0	1	0	1	0	1	0
4	9	-1	0			4	0	0					0		1		70	130	115	70	0	0	370	-122	5	0.436903	7	1	1	1	1	1	1	1	0	0	0	1	0	1	0	1	0	1	0	1	0	1	0
4	9	-1	0			0	4	0						0		1	70	130	115	70	0	0	370	-122	5	0.436903	7	1	1	1	1	1	1	1	0	0	0	1	0	1	0	1	0	1	0	1	0	1	0
4	9	1	0			1	0	0	1		0						70	130	115	70	0	0	370	-122	5	0.436903	7	1	1	1	1	1	1	1	0	0	0	1	0	1	0	1	0	1	0	1	0	1	0
5	9	1	0			4	0	0					0		1		70	130	115	70	0	0	370	-122	5	0.436903	7	1	1	1	1	1	1	1	0	0	0	1	0	1	0	1	0	1	0	1	0	1	0
5	9	0	0			0	3	0						1		0	70	130	115	70	0	0	370	-122	5	0.436903	7	1	1	1	1	1	1	1	0	0	0	1	0	1	0	1	0	1	0	1	0	1	0
5	9	0	0			0	4	0						0		1	70	130	115	70	0	0	370	-122	5	0.436903	7	1	1	1	1	1	1	1	0	0	0	1	0	1	0	1	0	1	0	1	0	1	0
6	9	-2	0			4	0	0					0		1		70	130	115	70	0	0	370	-122	5	0.436903	7	1	1	1	1	1	1	1	0	0	0	1	0	1	0	1	0	1	0	1	0	1	0
6	9	1	0			1	0	0	1		0						70	130	115	70	0	0	370	-122	5	0.436903	7	1	1	1	1	1	1	1	0	0	0	1	0	1	0	1	0	1	0	1	0	1	0
6	9	0	0			0	4	0						0		1	70	130	115	70	0	0	370	-122	5	0.436903	7	1	1	1	1	1	1	1	0	0	0	1	0	1	0	1	0	1	0	1	0	1	0
7	9	-1	-1			4	0	0					0		1		70	130	115	70	0	0	370	-122	5	0.436903	7	1	1	1	1	1	1	1	0	0	0	1	0	1	0	1	0	1	0	1	0	1	0
7	9	1	0			0	2	0		0		1					70	130	115	70	0	0	370	-122	5	0.436903	7	1	1	1	1	1	1	1	0	0	0	1	0	1	0	1	0	1	0	1	0	1	0
7	9	0	0			0	4	0						0		1	70	130	115	70	0	0	370	-122	5	0.436903	7	1	1	1	1	1	1	1	0	0	0	1	0	1	0	1	0	1	0	1	0	1	0
8	9	1	1			4	0	1					0		1		70	130	115	70	0	0	370	-122	5	0.436903	7	1	1	1	1	1	1	1	0	0	0	1	0	1	0	1	0	1	0	1	0	1	0
8	9	1	1			0	1	1		1		0					70	130	115	70	0	0	370	-122	5	0.436903	7	1	1	1	1	1	1	1	0	0	0	1	0	1	0	1	0	1	0	1	0	1	0
8	9	0	1			0	4	0						0		1	70	130	115	70	0	0	370	-122	5	0.436903	7	1	1	1	1	1	1	1	0	0	0	1	0	1	0	1	0	1	0	1	0	1	0
9	9	1	2			4	0	1					0		1		70	130	115	70	0	0	370	-122	5	0.436903	7	1	1	1	1	1	1	1	0	0	0	1	0	1	0	1	0	1	0	1	0	1	0
9	9	-2	-1			4	0	1					0		1		70	130	115	70	0	0	370	-122	5	0.436903	7	1	1	1	1	1	1	1	0	0	0	1	0	1	0	1	0	1	0	1	0	1	0
9	9	-1	0			0	4	1						0		1	70	130	115	70	0	0	370	-122	5	0.436903	7	1	1	1	1	1	1	1	0	0	0	1	0	1	0	1	0	1	0	1	0	1	0
10	9	1	1			4	0	1					0		1		70	130	115	70	0	0	370	-122	5	0.436903	7	1	1	1	1	1	1	1	0	0	0	1	0	1	0	1	0	1	0	1	0	1	0
10	9	1	2			4	0	1					0		1		70	130	115	70	0	0	370	-122	5	0.436903	7	1	1	1	1	1	1	1	0	0	0	1	0	1	0	1	0	1	0	1	0	1	0
10	9	1	0			0	4	1						0		1	70	130	115	70	0	0	370	-122	5	0.436903	7	1	1	1	1	1	1	1	0	0	0	1	0	1	0	1	0	1	0	1	0	1	0
11	9	-1	0			4	0	1					0		1		70	130	115	70	0	0	370	-122	5	0.436903	7	1	1	1	1	1	1	1	0	0	0	1	0	1	0	1	0	1	0	1	0	1	0
11	9	1	2			1	0	1	1		0						70	130	115	70	0	0	370	-122	5	0.436903	7	1	1	1	1	1	1	1	0	0	0	1	0	1	0	1	0	1	0	1	0	1	0
11	9	1	1			0	5	0									70	130	115	70	0	0	370	-122	5	0.436903	7	1	1	1	1	1	1	1	0	0	0	1	0	1	0	1	0	1	0	1	0	1	0
12	9	1	0			4	0	0					0		1		70	130	115	70	0	0	370	-122	5	0.436903	7	1	1	1	1	1	1	1	0	0	0	1	0	1	0	1	0	1	0	1	0	1	0
12	9	-1	0			0	4	0						0		1	70	130	115	70	0	0	370	-122	5	0.436903	7	1	1	1	1	1	1	1	0	0	0	1	0	1	0	1	0	1	0	1	0	1	0
12	9	1	0	0.0277778	0.222222	1	0	0	1		0						70	130	115	70	0	0	370	-122	5	0.436903	7	1	1	1	1	1	1	1	0	0	0	1	0	1	0	1	0	1	0	1	0	1	0
1	10	1	1			1	0	0	1		0						90	115	100	90	0	0	410	9	-24	0.880445	9	1	1	1	1	1	1	1	1	1	0	1	0	1	0	1	0	1	0	1	0	1	0
1	10	-1	2			4	0	0					0		1		90	115	100	90	0	0	410	9	-24	0.880445	9	1	1	1	1	1	1	1	1	1	0	1	0	1	0	1	0	1	0	1	0	1	0
1	10	0	0			4	0	0					0		1		90	115	100	90	0	0	410	9	-24	0.880445	9	1	1	1	1	1	1	1	1	1	0	1	0	1	0	1	0	1	0	1	0	1	0
2	10	2	2			0	1	1		1		0					90	115	100	90	0	0	410	9	-24	0.880445	9	1	1	1	1	1	1	1	1	1	0	1	0	1	0	1	0	1	0	1	0	1	0
2	10	1	2			6	0	1									90	115	100	90	0	0	410	9	-24	0.880445	9	1	1	1	1	1	1	1	1	1	0	1	0	1	0	1	0	1	0	1	0	1	0
2	10	-1	1			5	0	1									90	115	100	90	0	0	410	9	-24	0.880445	9	1	1	1	1	1	1	1	1	1	0	1	0	1	0	1	0	1	0	1	0	1	0
3	10	-2	2			4	0	1					0		1		90	115	100	90	0	0	410	9	-24	0.880445	9	1	1	1	1	1	1	1	1	1	0	1	0	1	0	1	0	1	0	1	0	1	0
3	10	2	2			1	0	0	1		0						90	115	100	90	0	0	410	9	-24	0.880445	9	1	1	1	1	1	1	1	1	1	0	1	0	1	0	1	0	1	0	1	0	1	0
3	10	3	2			0	1	1		1		0					90	115	100	90	0	0	410	9	-24	0.880445	9	1	1	1	1	1	1	1	1	1	0	1	0	1	0	1	0	1	0	1	0	1	0
4	10	-2	2			4	0	0					0		1		90	115	100	90	0	0	410	9	-24	0.880445	9	1	1	1	1	1	1	1	1	1	0	1	0	1	0	1	0	1	0	1	0	1	0
4	10	-2	-1			0	4	0						0		1	90	115	100	90	0	0	410	9	-24	0.880445	9	1	1	1	1	1	1	1	1	1	0	1	0	1	0	1	0	1	0	1	0	1	0
4	10	1	2			2	0	0	0		1						90	115	100	90	0	0	410	9	-24	0.880445	9	1	1	1	1	1	1	1	1	1	0	1	0	1	0	1	0	1	0	1	0	1	0
5	10	-2	2			4	0	0					0		1		90	115	100	90	0	0	410	9	-24	0.880445	9	1	1	1	1	1	1	1	1	1	0	1	0	1	0	1	0	1	0	1	0	1	0
5	10	1	2			0	1	0		1		0					90	115	100	90	0	0	410	9	-24	0.880445	9	1	1	1	1	1	1	1	1	1	0	1	0	1	0	1	0	1	0	1	0	1	0
5	10	3	2			1	0	0	1		0						90	115	100	90	0	0	410	9	-24	0.880445	9	1	1	1	1	1	1	1	1	1	0	1	0	1	0	1	0	1	0	1	0	1	0
6	10	-2	2			4	0	0					0		1		90	115	100	90	0	0	410	9	-24	0.880445	9	1	1	1	1	1	1	1	1	1	0	1	0	1	0	1	0	1	0	1	0	1	0
6	10	2	2			1	0	0	1		0						90	115	100	90	0	0	410	9	-24	0.880445	9	1	1	1	1	1	1	1	1	1	0	1	0	1	0	1	0	1	0	1	0	1	0
6	10	-3	-3			0	4	0						0		1	90	115	100	90	0	0	410	9	-24	0.880445	9	1	1	1	1	1	1	1	1	1	0	1	0	1	0	1	0	1	0	1	0	1	0
7	10	-3	-2			4	0	0					0		1		90	115	100	90	0	0	410	9	-24	0.880445	9	1	1	1	1	1	1	1	1	1	0	1	0	1	0	1	0	1	0	1	0	1	0
7	10	1	2			0	1	0		1		0					90	115	100	90	0	0	410	9	-24	0.880445	9	1	1	1	1	1	1	1	1	1	0	1	0	1	0	1	0	1	0	1	0	1	0
7	10	-1	0			0	3	0						1		0	90	115	100	90	0	0	410	9	-24	0.880445	9	1	1	1	1	1	1	1	1	1	0	1	0	1	0	1	0	1	0	1	0	1	0
8	10	-2	1			4	0	0					0		1		90	115	100	90	0	0	410	9	-24	0.880445	9	1	1	1	1	1	1	1	1	1	0	1	0	1	0	1	0	1	0	1	0	1	0
8	10	-2	0			4	0	1					0		1		90	115	100	90	0	0	410	9	-24	0.880445	9	1	1	1	1	1	1	1	1	1	0	1	0	1	0	1	0	1	0	1	0	1	0
8	10	-2	-2			4	0	1					0		1		90	115	100	90	0	0	410	9	-24	0.880445	9	1	1	1	1	1	1	1	1	1	0	1	0	1	0	1	0	1	0	1	0	1	0
9	10	0	0			4	0	0					0		1		90	115	100	90	0	0	410	9	-24	0.880445	9	1	1	1	1	1	1	1	1	1	0	1	0	1	0	1	0	1	0	1	0	1	0
9	10	-3	0			4	0	1					0		1		90	115	100	90	0	0	410	9	-24	0.880445	9	1	1	1	1	1	1	1	1	1	0	1	0	1	0	1	0	1	0	1	0	1	0
9	10	2	0			5	0	1									90	115	100	90	0	0	410	9	-24	0.880445	9	1	1	1	1	1	1	1	1	1	0	1	0	1	0	1	0	1	0	1	0	1	0
10	10	1	2			4	0	1					0		1		90	115	100	90	0	0	410	9	-24	0.880445	9	1	1	1	1	1	1	1	1	1	0	1	0	1	0	1	0	1	0	1	0	1	0
10	10	1	2			4	0	1					0		1		90	115	100	90	0	0	410	9	-24	0.880445	9	1	1	1	1	1	1	1	1	1	0	1	0	1	0	1	0	1	0	1	0	1	0
10	10	2	2			0	1	1		1		0					90	115	100	90	0	0	410	9	-24	0.880445	9	1	1	1	1	1	1	1	1	1	0	1	0	1	0	1	0	1	0	1	0	1	0
11	10	-3	1			4	0	1					0		1		90	115	100	90	0	0	410	9	-24	0.880445	9	1	1	1	1	1	1	1	1	1	0	1	0	1	0	1	0	1	0	1	0	1	0
11	10	1	2			1	0	1	1		0						90	115	100	90	0	0	410	9	-24	0.880445	9	1	1	1	1	1	1	1	1	1	0	1	0	1	0	1	0	1	0	1	0	1	0
11	10	-1	1			4	0	0					0		1		90	115	100	90	0	0	410	9	-24	0.880445	9	1	1	1	1	1	1	1	1	1	0	1	0	1	0	1	0	1	0	1	0	1	0
12	10	-2	0			4	0	0					0		1		90	115	100	90	0	0	410	9	-24	0.880445	9	1	1	1	1	1	1	1	1	1	0	1	0	1	0	1	0	1	0	1	0	1	0
12	10	-2	-2			0	4	0						0		1	90	115	100	90	0	0	410	9	-24	0.880445	9	1	1	1	1	1	1	1	1	1	0	1	0	1	0	1	0	1	0	1	0	1	0
12	10	1	0	-0.305556	0.861111	1	0	0	1		0						90	115	100	90	0	0	410	9	-24	0.880445	9	1	1	1	1	1	1	1	1	1	0	1	0	1	0	1	0	1	0	1	0	1	0
1	11	0	3			2	0	0	0		1						80	115	115	80	0	115	370	6	-23	0.276977	8	1	1	1	1	1	1	1	1	0	0	1	0	1	0	1	0	1	0	1	0	1	0
1	11	1	3			4	0	0					0		1		80	115	115	80	0	115	370	6	-23	0.276977	8	1	1	1	1	1	1	1	1	0	0	1	0	1	0	1	0	1	0	1	0	1	0
1	11	0	0			4	0	0					0		1		80	115	115	80	0	115	370	6	-23	0.276977	8	1	1	1	1	1	1	1	1	0	0	1	0	1	0	1	0	1	0	1	0	1	0
2	11	-1	2			6	0	1									80	115	115	80	0	115	370	6	-23	0.276977	8	1	1	1	1	1	1	1	1	0	0	1	0	1	0	1	0	1	0	1	0	1	0
2	11	2	3			6	0	1									80	115	115	80	0	115	370	6	-23	0.276977	8	1	1	1	1	1	1	1	1	0	0	1	0	1	0	1	0	1	0	1	0	1	0
2	11	-1	3			5	0	1									80	115	115	80	0	115	370	6	-23	0.276977	8	1	1	1	1	1	1	1	1	0	0	1	0	1	0	1	0	1	0	1	0	1	0
3	11	-1	0			4	0	1					0		1		80	115	115	80	0	115	370	6	-23	0.276977	8	1	1	1	1	1	1	1	1	0	0	1	0	1	0	1	0	1	0	1	0	1	0
3	11	1	1			2	0	0	0		1						80	115	115	80	0	115	370	6	-23	0.276977	8	1	1	1	1	1	1	1	1	0	0	1	0	1	0	1	0	1	0	1	0	1	0
3	11	2	3			0	1	1		1		0					80	115	115	80	0	115	370	6	-23	0.276977	8	1	1	1	1	1	1	1	1	0	0	1	0	1	0	1	0	1	0	1	0	1	0
4	11	-2	1			4	0	0					0		1		80	115	115	80	0	115	370	6	-23	0.276977	8	1	1	1	1	1	1	1	1	0	0	1	0	1	0	1	0	1	0	1	0	1	0
4	11	2	3			1	0	0	1		0						80	115	115	80	0	115	370	6	-23	0.276977	8	1	1	1	1	1	1	1	1	0	0	1	0	1	0	1	0	1	0	1	0	1	0
4	11	3	3			1	0	0	1		0						80	115	115	80	0	115	370	6	-23	0.276977	8	1	1	1	1	1	1	1	1	0	0	1	0	1	0	1	0	1	0	1	0	1	0
5	11	-1	3			4	0	0					0		1		80	115	115	80	0	115	370	6	-23	0.276977	8	1	1	1	1	1	1	1	1	0	0	1	0	1	0	1	0	1	0	1	0	1	0
5	11	1	1			0	1	0		1		0					80	115	115	80	0	115	370	6	-23	0.276977	8	1	1	1	1	1	1	1	1	0	0	1	0	1	0	1	0	1	0	1	0	1	0
5	11	-1	2			0	4	0						0		1	80	115	115	80	0	115	370	6	-23	0.276977	8	1	1	1	1	1	1	1	1	0	0	1	0	1	0	1	0	1	0	1	0	1	0
6	11	-3	-1			4	0	0					0		1		80	115	115	80	0	115	370	6	-23	0.276977	8	1	1	1	1	1	1	1	1	0	0	1	0	1	0	1	0	1	0	1	0	1	0
6	11	1	1			2	0	0	0		1						80	115	115	80	0	115	370	6	-23	0.276977	8	1	1	1	1	1	1	1	1	0	0	1	0	1	0	1	0	1	0	1	0	1	0
6	11	-2	0			0	4	0						0		1	80	115	115	80	0	115	370	6	-23	0.276977	8	1	1	1	1	1	1	1	1	0	0	1	0	1	0	1	0	1	0	1	0	1	0
7	11	-3	-1			4	0	0					0		1		80	115	115	80	0	115	370	6	-23	0.276977	8	1	1	1	1	1	1	1	1	0	0	1	0	1	0	1	0	1	0	1	0	1	0
7	11	-1	2			2	0	0	0		1						80	115	115	80	0	115	370	6	-23	0.276977	8	1	1	1	1	1	1	1	1	0	0	1	0	1	0	1	0	1	0	1	0	1	0
7	11	1	0			0	4	0						0		1	80	115	115	80	0	115	370	6	-23	0.276977	8	1	1	1	1	1	1	1	1	0	0	1	0	1	0	1	0	1	0	1	0	1	0
8	11	1	1			4	0	0					0		1		80	115	115	80	0	115	370	6	-23	0.276977	8	1	1	1	1	1	1	1	1	0	0	1	0	1	0	1	0	1	0	1	0	1	0
8	11	-2	-1			6	0	1									80	115	115	80	0	115	370	6	-23	0.276977	8	1	1	1	1	1	1	1	1	0	0	1	0	1	0	1	0	1	0	1	0	1	0
8	11	1	1			0	4	1						0		1	80	115	115	80	0	115	370	6	-23	0.276977	8	1	1	1	1	1	1	1	1	0	0	1	0	1	0	1	0	1	0	1	0	1	0
9	11	-1	1			3	0	0					1		0		80	115	115	80	0	115	370	6	-23	0.276977	8	1	1	1	1	1	1	1	1	0	0	1	0	1	0	1	0	1	0	1	0	1	0
9	11	-1	1			4	0	1					0		1		80	115	115	80	0	115	370	6	-23	0.276977	8	1	1	1	1	1	1	1	1	0	0	1	0	1	0	1	0	1	0	1	0	1	0
9	11	-1	-2			0	4	1						0		1	80	115	115	80	0	115	370	6	-23	0.276977	8	1	1	1	1	1	1	1	1	0	0	1	0	1	0	1	0	1	0	1	0	1	0
10	11	-1	1			0	3	1						1		0	80	115	115	80	0	115	370	6	-23	0.276977	8	1	1	1	1	1	1	1	1	0	0	1	0	1	0	1	0	1	0	1	0	1	0
10	11	1	2			4	0	1					0		1		80	115	115	80	0	115	370	6	-23	0.276977	8	1	1	1	1	1	1	1	1	0	0	1	0	1	0	1	0	1	0	1	0	1	0
10	11	1	1			0	3	1						1		0	80	115	115	80	0	115	370	6	-23	0.276977	8	1	1	1	1	1	1	1	1	0	0	1	0	1	0	1	0	1	0	1	0	1	0
11	11	-1	0			4	0	1					0		1		80	115	115	80	0	115	370	6	-23	0.276977	8	1	1	1	1	1	1	1	1	0	0	1	0	1	0	1	0	1	0	1	0	1	0
11	11	2	1			1	0	1	1		0						80	115	115	80	0	115	370	6	-23	0.276977	8	1	1	1	1	1	1	1	1	0	0	1	0	1	0	1	0	1	0	1	0	1	0
11	11	-1	-1			4	0	0					0		1		80	115	115	80	0	115	370	6	-23	0.276977	8	1	1	1	1	1	1	1	1	0	0	1	0	1	0	1	0	1	0	1	0	1	0
12	11	1	1			6	0	0									80	115	115	80	0	115	370	6	-23	0.276977	8	1	1	1	1	1	1	1	1	0	0	1	0	1	0	1	0	1	0	1	0	1	0
12	11	-2	-3			0	4	0						0		1	80	115	115	80	0	115	370	6	-23	0.276977	8	1	1	1	1	1	1	1	1	0	0	1	0	1	0	1	0	1	0	1	0	1	0
12	11	1	1	-0.111111	1	2	0	0	0		1						80	115	115	80	0	115	370	6	-23	0.276977	8	1	1	1	1	1	1	1	1	0	0	1	0	1	0	1	0	1	0	1	0	1	0
1	12	1	2			2	0	0	0		1						75	120	115	75	0	115	365	19	9	0.954244	8	1	1	1	1	1	1	1	1	0	0	1	0	1	0	1	0	1	0	1	0	1	0
1	12	-1	0			4	0	0					0		1		75	120	115	75	0	115	365	19	9	0.954244	8	1	1	1	1	1	1	1	1	0	0	1	0	1	0	1	0	1	0	1	0	1	0
1	12	-1	0			4	0	0					0		1		75	120	115	75	0	115	365	19	9	0.954244	8	1	1	1	1	1	1	1	1	0	0	1	0	1	0	1	0	1	0	1	0	1	0
2	12	-1	0			6	0	1									75	120	115	75	0	115	365	19	9	0.954244	8	1	1	1	1	1	1	1	1	0	0	1	0	1	0	1	0	1	0	1	0	1	0
2	12	1	1			6	0	1									75	120	115	75	0	115	365	19	9	0.954244	8	1	1	1	1	1	1	1	1	0	0	1	0	1	0	1	0	1	0	1	0	1	0
2	12	1	0			5	0	1									75	120	115	75	0	115	365	19	9	0.954244	8	1	1	1	1	1	1	1	1	0	0	1	0	1	0	1	0	1	0	1	0	1	0
3	12	-2	-1			4	0	1					0		1		75	120	115	75	0	115	365	19	9	0.954244	8	1	1	1	1	1	1	1	1	0	0	1	0	1	0	1	0	1	0	1	0	1	0
3	12	2	1			2	0	0	0		1						75	120	115	75	0	115	365	19	9	0.954244	8	1	1	1	1	1	1	1	1	0	0	1	0	1	0	1	0	1	0	1	0	1	0
3	12	1	1			0	2	1		0		1					75	120	115	75	0	115	365	19	9	0.954244	8	1	1	1	1	1	1	1	1	0	0	1	0	1	0	1	0	1	0	1	0	1	0
4	12	-2	-1			4	0	0					0		1		75	120	115	75	0	115	365	19	9	0.954244	8	1	1	1	1	1	1	1	1	0	0	1	0	1	0	1	0	1	0	1	0	1	0
4	12	1	2			2	0	0	0		1						75	120	115	75	0	115	365	19	9	0.954244	8	1	1	1	1	1	1	1	1	0	0	1	0	1	0	1	0	1	0	1	0	1	0
4	12	-1	-1			0	6	0									75	120	115	75	0	115	365	19	9	0.954244	8	1	1	1	1	1	1	1	1	0	0	1	0	1	0	1	0	1	0	1	0	1	0
5	12	0	0			4	0	0					0		1		75	120	115	75	0	115	365	19	9	0.954244	8	1	1	1	1	1	1	1	1	0	0	1	0	1	0	1	0	1	0	1	0	1	0
5	12	-1	0			2	0	0	0		1						75	120	115	75	0	115	365	19	9	0.954244	8	1	1	1	1	1	1	1	1	0	0	1	0	1	0	1	0	1	0	1	0	1	0
5	12	-2	-1			0	4	0						0		1	75	120	115	75	0	115	365	19	9	0.954244	8	1	1	1	1	1	1	1	1	0	0	1	0	1	0	1	0	1	0	1	0	1	0
6	12	-3	-1			4	0	0					0		1		75	120	115	75	0	115	365	19	9	0.954244	8	1	1	1	1	1	1	1	1	0	0	1	0	1	0	1	0	1	0	1	0	1	0
6	12	1	0			1	0	0	1		0						75	120	115	75	0	115	365	19	9	0.954244	8	1	1	1	1	1	1	1	1	0	0	1	0	1	0	1	0	1	0	1	0	1	0
6	12	-2	-2			0	4	0						0		1	75	120	115	75	0	115	365	19	9	0.954244	8	1	1	1	1	1	1	1	1	0	0	1	0	1	0	1	0	1	0	1	0	1	0
7	12	-2	-2			4	0	0					0		1		75	120	115	75	0	115	365	19	9	0.954244	8	1	1	1	1	1	1	1	1	0	0	1	0	1	0	1	0	1	0	1	0	1	0
7	12	1	0			0	2	0		0		1					75	120	115	75	0	115	365	19	9	0.954244	8	1	1	1	1	1	1	1	1	0	0	1	0	1	0	1	0	1	0	1	0	1	0
7	12	-1	-1			0	4	0						0		1	75	120	115	75	0	115	365	19	9	0.954244	8	1	1	1	1	1	1	1	1	0	0	1	0	1	0	1	0	1	0	1	0	1	0
8	12	0	1			4	0	0					0		1		75	120	115	75	0	115	365	19	9	0.954244	8	1	1	1	1	1	1	1	1	0	0	1	0	1	0	1	0	1	0	1	0	1	0
8	12	1	0			0	1	1		1		0					75	120	115	75	0	115	365	19	9	0.954244	8	1	1	1	1	1	1	1	1	0	0	1	0	1	0	1	0	1	0	1	0	1	0
8	12	1	1			0	4	1						0		1	75	120	115	75	0	115	365	19	9	0.954244	8	1	1	1	1	1	1	1	1	0	0	1	0	1	0	1	0	1	0	1	0	1	0
9	12	1	0			4	0	0					0		1		75	120	115	75	0	115	365	19	9	0.954244	8	1	1	1	1	1	1	1	1	0	0	1	0	1	0	1	0	1	0	1	0	1	0
9	12	-1	0			4	0	1					0		1		75	120	115	75	0	115	365	19	9	0.954244	8	1	1	1	1	1	1	1	1	0	0	1	0	1	0	1	0	1	0	1	0	1	0
9	12	-1	-1			0	4	1						0		1	75	120	115	75	0	115	365	19	9	0.954244	8	1	1	1	1	1	1	1	1	0	0	1	0	1	0	1	0	1	0	1	0	1	0
10	12	0	0			4	0	1					0		1		75	120	115	75	0	115	365	19	9	0.954244	8	1	1	1	1	1	1	1	1	0	0	1	0	1	0	1	0	1	0	1	0	1	0
10	12	0	1			4	0	1					0		1		75	120	115	75	0	115	365	19	9	0.954244	8	1	1	1	1	1	1	1	1	0	0	1	0	1	0	1	0	1	0	1	0	1	0
10	12	0	0			0	3	1						1		0	75	120	115	75	0	115	365	19	9	0.954244	8	1	1	1	1	1	1	1	1	0	0	1	0	1	0	1	0	1	0	1	0	1	0
11	12	-1	-1			4	0	1					0		1		75	120	115	75	0	115	365	19	9	0.954244	8	1	1	1	1	1	1	1	1	0	0	1	0	1	0	1	0	1	0	1	0	1	0
11	12	0	0			1	0	1	1		0						75	120	115	75	0	115	365	19	9	0.954244	8	1	1	1	1	1	1	1	1	0	0	1	0	1	0	1	0	1	0	1	0	1	0
11	12	-1	-1			4	0	0					0		1		75	120	115	75	0	115	365	19	9	0.954244	8	1	1	1	1	1	1	1	1	0	0	1	0	1	0	1	0	1	0	1	0	1	0
12	12	0	0			4	0	0					0		1		75	120	115	75	0	115	365	19	9	0.954244	8	1	1	1	1	1	1	1	1	0	0	1	0	1	0	1	0	1	0	1	0	1	0
12	12	0	-1			0	4	0						0		1	75	120	115	75	0	115	365	19	9	0.954244	8	1	1	1	1	1	1	1	1	0	0	1	0	1	0	1	0	1	0	1	0	1	0
12	12	1	1	-0.277778	-0.0833333	2	0	0	0		1						75	120	115	75	0	115	365	19	9	0.954244	8	1	1	1	1	1	1	1	1	0	0	1	0	1	0	1	0	1	0	1	0	1	0
1	13	1	2			2	0	0	0		1						95	135	100	95	0	100	385	18	8	0.595471	5	1	1	1	1	1	0	0	0	0	0	1	0	1	0	1	0	1	0	1	0	0	1
1	13	-1	1			4	0	0					0		1		95	135	100	95	0	100	385	18	8	0.595471	5	1	1	1	1	1	0	0	0	0	0	1	0	1	0	1	0	1	0	1	0	0	1
1	13	-1	0			4	0	0					0		1		95	135	100	95	0	100	385	18	8	0.595471	5	1	1	1	1	1	0	0	0	0	0	1	0	1	0	1	0	1	0	1	0	0	1
2	13	-1	0			6	0	1									95	135	100	95	0	100	385	18	8	0.595471	5	1	1	1	1	1	0	0	0	0	0	1	0	1	0	1	0	1	0	1	0	0	1
2	13	1	2			6	0	1									95	135	100	95	0	100	385	18	8	0.595471	5	1	1	1	1	1	0	0	0	0	0	1	0	1	0	1	0	1	0	1	0	0	1
2	13	1	3			5	0	1									95	135	100	95	0	100	385	18	8	0.595471	5	1	1	1	1	1	0	0	0	0	0	1	0	1	0	1	0	1	0	1	0	0	1
3	13	-3	2			4	0	1					0		1		95	135	100	95	0	100	385	18	8	0.595471	5	1	1	1	1	1	0	0	0	0	0	1	0	1	0	1	0	1	0	1	0	0	1
3	13	2	2			2	0	0	0		1						95	135	100	95	0	100	385	18	8	0.595471	5	1	1	1	1	1	0	0	0	0	0	1	0	1	0	1	0	1	0	1	0	0	1
3	13	2	3			0	1	1		1		0					95	135	100	95	0	100	385	18	8	0.595471	5	1	1	1	1	1	0	0	0	0	0	1	0	1	0	1	0	1	0	1	0	0	1
4	13	-2	2			4	0	0					0		1		95	135	100	95	0	100	385	18	8	0.595471	5	1	1	1	1	1	0	0	0	0	0	1	0	1	0	1	0	1	0	1	0	0	1
4	13	2	1			2	0	0	0		1						95	135	100	95	0	100	385	18	8	0.595471	5	1	1	1	1	1	0	0	0	0	0	1	0	1	0	1	0	1	0	1	0	0	1
4	13	3	2			1	0	0	1		0						95	135	100	95	0	100	385	18	8	0.595471	5	1	1	1	1	1	0	0	0	0	0	1	0	1	0	1	0	1	0	1	0	0	1
5	13	0	1			3	0	0					1		0		95	135	100	95	0	100	385	18	8	0.595471	5	1	1	1	1	1	0	0	0	0	0	1	0	1	0	1	0	1	0	1	0	0	1
5	13	1	1			2	0	0	0		1						95	135	100	95	0	100	385	18	8	0.595471	5	1	1	1	1	1	0	0	0	0	0	1	0	1	0	1	0	1	0	1	0	0	1
5	13	-2	-1			0	4	0						0		1	95	135	100	95	0	100	385	18	8	0.595471	5	1	1	1	1	1	0	0	0	0	0	1	0	1	0	1	0	1	0	1	0	0	1
6	13	1	1			0	1	0		1		0					95	135	100	95	0	100	385	18	8	0.595471	5	1	1	1	1	1	0	0	0	0	0	1	0	1	0	1	0	1	0	1	0	0	1
6	13	2	2			1	0	0	1		0						95	135	100	95	0	100	385	18	8	0.595471	5	1	1	1	1	1	0	0	0	0	0	1	0	1	0	1	0	1	0	1	0	0	1
6	13	-3	-2			0	4	0						0		1	95	135	100	95	0	100	385	18	8	0.595471	5	1	1	1	1	1	0	0	0	0	0	1	0	1	0	1	0	1	0	1	0	0	1
7	13	-3	-3			3	0	0					1		0		95	135	100	95	0	100	385	18	8	0.595471	5	1	1	1	1	1	0	0	0	0	0	1	0	1	0	1	0	1	0	1	0	0	1
7	13	0	2			0	1	0		1		0					95	135	100	95	0	100	385	18	8	0.595471	5	1	1	1	1	1	0	0	0	0	0	1	0	1	0	1	0	1	0	1	0	0	1
7	13	-1	-1			0	4	0						0		1	95	135	100	95	0	100	385	18	8	0.595471	5	1	1	1	1	1	0	0	0	0	0	1	0	1	0	1	0	1	0	1	0	0	1
8	13	-1	1			0	3	0						1		0	95	135	100	95	0	100	385	18	8	0.595471	5	1	1	1	1	1	0	0	0	0	0	1	0	1	0	1	0	1	0	1	0	0	1
8	13	-2	0			4	0	1					0		1		95	135	100	95	0	100	385	18	8	0.595471	5	1	1	1	1	1	0	0	0	0	0	1	0	1	0	1	0	1	0	1	0	0	1
8	13	0	1			0	4	1						0		1	95	135	100	95	0	100	385	18	8	0.595471	5	1	1	1	1	1	0	0	0	0	0	1	0	1	0	1	0	1	0	1	0	0	1
9	13	1	1			2	0	0	0		1						95	135	100	95	0	100	385	18	8	0.595471	5	1	1	1	1	1	0	0	0	0	0	1	0	1	0	1	0	1	0	1	0	0	1
9	13	-3	1			4	0	1					0		1		95	135	100	95	0	100	385	18	8	0.595471	5	1	1	1	1	1	0	0	0	0	0	1	0	1	0	1	0	1	0	1	0	0	1
9	13	-2	-1			0	4	1						0		1	95	135	100	95	0	100	385	18	8	0.595471	5	1	1	1	1	1	0	0	0	0	0	1	0	1	0	1	0	1	0	1	0	0	1
10	13	2	2			2	0	1	0		1						95	135	100	95	0	100	385	18	8	0.595471	5	1	1	1	1	1	0	0	0	0	0	1	0	1	0	1	0	1	0	1	0	0	1
10	13	1	1			4	0	1					0		1		95	135	100	95	0	100	385	18	8	0.595471	5	1	1	1	1	1	0	0	0	0	0	1	0	1	0	1	0	1	0	1	0	0	1
10	13	0	1			0	3	1						1		0	95	135	100	95	0	100	385	18	8	0.595471	5	1	1	1	1	1	0	0	0	0	0	1	0	1	0	1	0	1	0	1	0	0	1
11	13	-1	3			2	0	1	0		1						95	135	100	95	0	100	385	18	8	0.595471	5	1	1	1	1	1	0	0	0	0	0	1	0	1	0	1	0	1	0	1	0	0	1
11	13	1	0			1	0	1	1		0						95	135	100	95	0	100	385	18	8	0.595471	5	1	1	1	1	1	0	0	0	0	0	1	0	1	0	1	0	1	0	1	0	0	1
11	13	-1	1			4	0	0					0		1		95	135	100	95	0	100	385	18	8	0.595471	5	1	1	1	1	1	0	0	0	0	0	1	0	1	0	1	0	1	0	1	0	0	1
12	13	1	3			2	0	0	0		1						95	135	100	95	0	100	385	18	8	0.595471	5	1	1	1	1	1	0	0	0	0	0	1	0	1	0	1	0	1	0	1	0	0	1
12	13	-2	-3			0	4	0						0		1	95	135	100	95	0	100	385	18	8	0.595471	5	1	1	1	1	1	0	0	0	0	0	1	0	1	0	1	0	1	0	1	0	0	1
12	13	2	2	-0.138889	0.916667	2	0	0	0		1						95	135	100	95	0	100	385	18	8	0.595471	5	1	1	1	1	1	0	0	0	0	0	1	0	1	0	1	0	1	0	1	0	0	1
1	14	1	2			2	0	0	0		1						95	115	105	95	0	105	385	13	-5	0.0105918	0	0	0	0	0	0	0	0	0	0	0	0	1	0	1	0	1	0	1	0	1	0	1
1	14	0	2			4	0	0					0		1		95	115	105	95	0	105	385	13	-5	0.0105918	0	0	0	0	0	0	0	0	0	0	0	0	1	0	1	0	1	0	1	0	1	0	1
1	14	0	2			4	0	0					0		1		95	115	105	95	0	105	385	13	-5	0.0105918	0	0	0	0	0	0	0	0	0	0	0	0	1	0	1	0	1	0	1	0	1	0	1
2	14	-1	2			6	0	1									95	115	105	95	0	105	385	13	-5	0.0105918	0	0	0	0	0	0	0	0	0	0	0	0	1	0	1	0	1	0	1	0	1	0	1
2	14	1	2			6	0	1									95	115	105	95	0	105	385	13	-5	0.0105918	0	0	0	0	0	0	0	0	0	0	0	0	1	0	1	0	1	0	1	0	1	0	1
2	14	2	2			5	0	1									95	115	105	95	0	105	385	13	-5	0.0105918	0	0	0	0	0	0	0	0	0	0	0	0	1	0	1	0	1	0	1	0	1	0	1
3	14	-2	-1			4	0	1					0		1		95	115	105	95	0	105	385	13	-5	0.0105918	0	0	0	0	0	0	0	0	0	0	0	0	1	0	1	0	1	0	1	0	1	0	1
3	14	2	2			1	0	0	1		0						95	115	105	95	0	105	385	13	-5	0.0105918	0	0	0	0	0	0	0	0	0	0	0	0	1	0	1	0	1	0	1	0	1	0	1
3	14	3	2			0	1	1		1		0					95	115	105	95	0	105	385	13	-5	0.0105918	0	0	0	0	0	0	0	0	0	0	0	0	1	0	1	0	1	0	1	0	1	0	1
4	14	-2	-1			4	0	0					0		1		95	115	105	95	0	105	385	13	-5	0.0105918	0	0	0	0	0	0	0	0	0	0	0	0	1	0	1	0	1	0	1	0	1	0	1
4	14	-1	0			0	3	0						1		0	95	115	105	95	0	105	385	13	-5	0.0105918	0	0	0	0	0	0	0	0	0	0	0	0	1	0	1	0	1	0	1	0	1	0	1
4	14	3	3			1	0	0	1		0						95	115	105	95	0	105	385	13	-5	0.0105918	0	0	0	0	0	0	0	0	0	0	0	0	1	0	1	0	1	0	1	0	1	0	1
5	14	1	2			3	0	0					1		0		95	115	105	95	0	105	385	13	-5	0.0105918	0	0	0	0	0	0	0	0	0	0	0	0	1	0	1	0	1	0	1	0	1	0	1
5	14	-2	-2			4	0	0					0		1		95	115	105	95	0	105	385	13	-5	0.0105918	0	0	0	0	0	0	0	0	0	0	0	0	1	0	1	0	1	0	1	0	1	0	1
5	14	-2	-1			0	4	0						0		1	95	115	105	95	0	105	385	13	-5	0.0105918	0	0	0	0	0	0	0	0	0	0	0	0	1	0	1	0	1	0	1	0	1	0	1
6	14	2	2			0	1	0		1		0					95	115	105	95	0	105	385	13	-5	0.0105918	0	0	0	0	0	0	0	0	0	0	0	0	1	0	1	0	1	0	1	0	1	0	1
6	14	2	2			2	0	0	0		1						95	115	105	95	0	105	385	13	-5	0.0105918	0	0	0	0	0	0	0	0	0	0	0	0	1	0	1	0	1	0	1	0	1	0	1
6	14	-2	-2			0	4	0						0		1	95	115	105	95	0	105	385	13	-5	0.0105918	0	0	0	0	0	0	0	0	0	0	0	0	1	0	1	0	1	0	1	0	1	0	1
7	14	-3	-3			4	0	0					0		1		95	115	105	95	0	105	385	13	-5	0.0105918	0	0	0	0	0	0	0	0	0	0	0	0	1	0	1	0	1	0	1	0	1	0	1
7	14	-1	0			4	0	0					0		1		95	115	105	95	0	105	385	13	-5	0.0105918	0	0	0	0	0	0	0	0	0	0	0	0	1	0	1	0	1	0	1	0	1	0	1
7	14	1	2			0	4	0						0		1	95	115	105	95	0	105	385	13	-5	0.0105918	0	0	0	0	0	0	0	0	0	0	0	0	1	0	1	0	1	0	1	0	1	0	1
8	14	2	2			4	0	0					0		1		95	115	105	95	0	105	385	13	-5	0.0105918	0	0	0	0	0	0	0	0	0	0	0	0	1	0	1	0	1	0	1	0	1	0	1
8	14	-1	0			4	0	1					0		1		95	115	105	95	0	105	385	13	-5	0.0105918	0	0	0	0	0	0	0	0	0	0	0	0	1	0	1	0	1	0	1	0	1	0	1
8	14	3	3			0	4	1						0		1	95	115	105	95	0	105	385	13	-5	0.0105918	0	0	0	0	0	0	0	0	0	0	0	0	1	0	1	0	1	0	1	0	1	0	1
9	14	2	2			2	0	0	0		1						95	115	105	95	0	105	385	13	-5	0.0105918	0	0	0	0	0	0	0	0	0	0	0	0	1	0	1	0	1	0	1	0	1	0	1
9	14	-1	-2			4	0	1					0		1		95	115	105	95	0	105	385	13	-5	0.0105918	0	0	0	0	0	0	0	0	0	0	0	0	1	0	1	0	1	0	1	0	1	0	1
9	14	-2	-2			0	4	1						0		1	95	115	105	95	0	105	385	13	-5	0.0105918	0	0	0	0	0	0	0	0	0	0	0	0	1	0	1	0	1	0	1	0	1	0	1
10	14	3	3			2	0	1	0		1						95	115	105	95	0	105	385	13	-5	0.0105918	0	0	0	0	0	0	0	0	0	0	0	0	1	0	1	0	1	0	1	0	1	0	1
10	14	2	1			4	0	1					0		1		95	115	105	95	0	105	385	13	-5	0.0105918	0	0	0	0	0	0	0	0	0	0	0	0	1	0	1	0	1	0	1	0	1	0	1
10	14	1	2			0	3	1						1		0	95	115	105	95	0	105	385	13	-5	0.0105918	0	0	0	0	0	0	0	0	0	0	0	0	1	0	1	0	1	0	1	0	1	0	1
11	14	-1	0			2	0	1	0		1						95	115	105	95	0	105	385	13	-5	0.0105918	0	0	0	0	0	0	0	0	0	0	0	0	1	0	1	0	1	0	1	0	1	0	1
11	14	3	3			5	0	1									95	115	105	95	0	105	385	13	-5	0.0105918	0	0	0	0	0	0	0	0	0	0	0	0	1	0	1	0	1	0	1	0	1	0	1
11	14	-1	-1			4	0	0					0		1		95	115	105	95	0	105	385	13	-5	0.0105918	0	0	0	0	0	0	0	0	0	0	0	0	1	0	1	0	1	0	1	0	1	0	1
12	14	2	3			2	0	0	0		1						95	115	105	95	0	105	385	13	-5	0.0105918	0	0	0	0	0	0	0	0	0	0	0	0	1	0	1	0	1	0	1	0	1	0	1
12	14	-3	-3			0	4	0						0		1	95	115	105	95	0	105	385	13	-5	0.0105918	0	0	0	0	0	0	0	0	0	0	0	0	1	0	1	0	1	0	1	0	1	0	1
12	14	3	3	0.388889	0.861111	2	0	0	0		1						95	115	105	95	0	105	385	13	-5	0.0105918	0	0	0	0	0	0	0	0	0	0	0	0	1	0	1	0	1	0	1	0	1	0	1
1	15	2	2			2	0	0	0		1						95	115	100	95	0	100	395	19	9	0.982495	7	1	1	1	1	1	1	1	0	0	0	1	0	1	0	1	0	1	0	1	0	1	0
1	15	-1	3			4	0	0					0		1		95	115	100	95	0	100	395	19	9	0.982495	7	1	1	1	1	1	1	1	0	0	0	1	0	1	0	1	0	1	0	1	0	1	0
1	15	-1	2			4	0	0					0		1		95	115	100	95	0	100	395	19	9	0.982495	7	1	1	1	1	1	1	1	0	0	0	1	0	1	0	1	0	1	0	1	0	1	0
2	15	-1	2			6	0	1									95	115	100	95	0	100	395	19	9	0.982495	7	1	1	1	1	1	1	1	0	0	0	1	0	1	0	1	0	1	0	1	0	1	0
2	15	1	1			6	0	1									95	115	100	95	0	100	395	19	9	0.982495	7	1	1	1	1	1	1	1	0	0	0	1	0	1	0	1	0	1	0	1	0	1	0
2	15	0	0			5	0	1									95	115	100	95	0	100	395	19	9	0.982495	7	1	1	1	1	1	1	1	0	0	0	1	0	1	0	1	0	1	0	1	0	1	0
3	15	-3	-1			4	0	1					0		1		95	115	100	95	0	100	395	19	9	0.982495	7	1	1	1	1	1	1	1	0	0	0	1	0	1	0	1	0	1	0	1	0	1	0
3	15	2	2			2	0	0	0		1						95	115	100	95	0	100	395	19	9	0.982495	7	1	1	1	1	1	1	1	0	0	0	1	0	1	0	1	0	1	0	1	0	1	0
3	15	0	1			0	1	1		1		0					95	115	100	95	0	100	395	19	9	0.982495	7	1	1	1	1	1	1	1	0	0	0	1	0	1	0	1	0	1	0	1	0	1	0
4	15	-3	-2			4	0	0					0		1		95	115	100	95	0	100	395	19	9	0.982495	7	1	1	1	1	1	1	1	0	0	0	1	0	1	0	1	0	1	0	1	0	1	0
4	15	2	3			2	0	0	0		1						95	115	100	95	0	100	395	19	9	0.982495	7	1	1	1	1	1	1	1	0	0	0	1	0	1	0	1	0	1	0	1	0	1	0
4	15	3	3			1	0	0	1		0						95	115	100	95	0	100	395	19	9	0.982495	7	1	1	1	1	1	1	1	0	0	0	1	0	1	0	1	0	1	0	1	0	1	0
5	15	0	3			4	0	0					0		1		95	115	100	95	0	100	395	19	9	0.982495	7	1	1	1	1	1	1	1	0	0	0	1	0	1	0	1	0	1	0	1	0	1	0
5	15	-1	-1			2	0	0	0		1						95	115	100	95	0	100	395	19	9	0.982495	7	1	1	1	1	1	1	1	0	0	0	1	0	1	0	1	0	1	0	1	0	1	0
5	15	-1	-1			0	4	0						0		1	95	115	100	95	0	100	395	19	9	0.982495	7	1	1	1	1	1	1	1	0	0	0	1	0	1	0	1	0	1	0	1	0	1	0
6	15	-3	-3			3	0	0					1		0		95	115	100	95	0	100	395	19	9	0.982495	7	1	1	1	1	1	1	1	0	0	0	1	0	1	0	1	0	1	0	1	0	1	0
6	15	1	3			1	0	0	1		0						95	115	100	95	0	100	395	19	9	0.982495	7	1	1	1	1	1	1	1	0	0	0	1	0	1	0	1	0	1	0	1	0	1	0
6	15	-3	-3			0	3	0						1		0	95	115	100	95	0	100	395	19	9	0.982495	7	1	1	1	1	1	1	1	0	0	0	1	0	1	0	1	0	1	0	1	0	1	0
7	15	1	3			0	1	0		1		0					95	115	100	95	0	100	395	19	9	0.982495	7	1	1	1	1	1	1	1	0	0	0	1	0	1	0	1	0	1	0	1	0	1	0
7	15	1	0			0	2	0		0		1					95	115	100	95	0	100	395	19	9	0.982495	7	1	1	1	1	1	1	1	0	0	0	1	0	1	0	1	0	1	0	1	0	1	0
7	15	-1	-1			3	0	0					1		0		95	115	100	95	0	100	395	19	9	0.982495	7	1	1	1	1	1	1	1	0	0	0	1	0	1	0	1	0	1	0	1	0	1	0
8	15	2	2			2	0	0	0		1						95	115	100	95	0	100	395	19	9	0.982495	7	1	1	1	1	1	1	1	0	0	0	1	0	1	0	1	0	1	0	1	0	1	0
8	15	2	2			0	1	1		1		0					95	115	100	95	0	100	395	19	9	0.982495	7	1	1	1	1	1	1	1	0	0	0	1	0	1	0	1	0	1	0	1	0	1	0
8	15	2	2			0	1	1		1		0					95	115	100	95	0	100	395	19	9	0.982495	7	1	1	1	1	1	1	1	0	0	0	1	0	1	0	1	0	1	0	1	0	1	0
9	15	2	3			1	0	0	1		0						95	115	100	95	0	100	395	19	9	0.982495	7	1	1	1	1	1	1	1	0	0	0	1	0	1	0	1	0	1	0	1	0	1	0
9	15	-2	-2			4	0	1					0		1		95	115	100	95	0	100	395	19	9	0.982495	7	1	1	1	1	1	1	1	0	0	0	1	0	1	0	1	0	1	0	1	0	1	0
9	15	3	3			1	0	1	1		0						95	115	100	95	0	100	395	19	9	0.982495	7	1	1	1	1	1	1	1	0	0	0	1	0	1	0	1	0	1	0	1	0	1	0
10	15	0	0			0	3	1						1		0	95	115	100	95	0	100	395	19	9	0.982495	7	1	1	1	1	1	1	1	0	0	0	1	0	1	0	1	0	1	0	1	0	1	0
10	15	0	0			4	0	1					0		1		95	115	100	95	0	100	395	19	9	0.982495	7	1	1	1	1	1	1	1	0	0	0	1	0	1	0	1	0	1	0	1	0	1	0
10	15	1	2			0	1	1		1		0					95	115	100	95	0	100	395	19	9	0.982495	7	1	1	1	1	1	1	1	0	0	0	1	0	1	0	1	0	1	0	1	0	1	0
11	15	-1	-1			4	0	1					0		1		95	115	100	95	0	100	395	19	9	0.982495	7	1	1	1	1	1	1	1	0	0	0	1	0	1	0	1	0	1	0	1	0	1	0
11	15	2	2			1	0	1	1		0						95	115	100	95	0	100	395	19	9	0.982495	7	1	1	1	1	1	1	1	0	0	0	1	0	1	0	1	0	1	0	1	0	1	0
11	15	-1	0			4	0	0					0		1		95	115	100	95	0	100	395	19	9	0.982495	7	1	1	1	1	1	1	1	0	0	0	1	0	1	0	1	0	1	0	1	0	1	0
12	15	0	0			6	0	0									95	115	100	95	0	100	395	19	9	0.982495	7	1	1	1	1	1	1	1	0	0	0	1	0	1	0	1	0	1	0	1	0	1	0
12	15	-2	-1			0	4	0						0		1	95	115	100	95	0	100	395	19	9	0.982495	7	1	1	1	1	1	1	1	0	0	0	1	0	1	0	1	0	1	0	1	0	1	0
12	15	1	0	0.111111	0.777778	2	0	0	0		1						95	115	100	95	0	100	395	19	9	0.982495	7	1	1	1	1	1	1	1	0	0	0	1	0	1	0	1	0	1	0	1	0	1	0
1	16	0	0			2	0	0	0		1						100	115	125	100	0	125	400	22	1	0.620878	7	1	1	1	1	1	1	1	0	0	0	1	0	1	0	1	0	1	0	1	0	1	0
1	16	0	0			4	0	0					0		1		100	115	125	100	0	125	400	22	1	0.620878	7	1	1	1	1	1	1	1	0	0	0	1	0	1	0	1	0	1	0	1	0	1	0
1	16	0	0			4	0	0					0		1		100	115	125	100	0	125	400	22	1	0.620878	7	1	1	1	1	1	1	1	0	0	0	1	0	1	0	1	0	1	0	1	0	1	0
2	16	1	0			6	0	1									100	115	125	100	0	125	400	22	1	0.620878	7	1	1	1	1	1	1	1	0	0	0	1	0	1	0	1	0	1	0	1	0	1	0
2	16	0	0			6	0	1									100	115	125	100	0	125	400	22	1	0.620878	7	1	1	1	1	1	1	1	0	0	0	1	0	1	0	1	0	1	0	1	0	1	0
2	16	-1	0			6	0	1									100	115	125	100	0	125	400	22	1	0.620878	7	1	1	1	1	1	1	1	0	0	0	1	0	1	0	1	0	1	0	1	0	1	0
3	16	-1	-1			4	0	1					0		1		100	115	125	100	0	125	400	22	1	0.620878	7	1	1	1	1	1	1	1	0	0	0	1	0	1	0	1	0	1	0	1	0	1	0
3	16	0	0			2	0	0	0		1						100	115	125	100	0	125	400	22	1	0.620878	7	1	1	1	1	1	1	1	0	0	0	1	0	1	0	1	0	1	0	1	0	1	0
3	16	-1	-1			4	0	1					0		1		100	115	125	100	0	125	400	22	1	0.620878	7	1	1	1	1	1	1	1	0	0	0	1	0	1	0	1	0	1	0	1	0	1	0
4	16	-2	-1			4	0	0					0		1		100	115	125	100	0	125	400	22	1	0.620878	7	1	1	1	1	1	1	1	0	0	0	1	0	1	0	1	0	1	0	1	0	1	0
4	16	1	2			2	0	0	0		1						100	115	125	100	0	125	400	22	1	0.620878	7	1	1	1	1	1	1	1	0	0	0	1	0	1	0	1	0	1	0	1	0	1	0
4	16	2	3			6	0	0									100	115	125	100	0	125	400	22	1	0.620878	7	1	1	1	1	1	1	1	0	0	0	1	0	1	0	1	0	1	0	1	0	1	0
5	16	0	0			4	0	0					0		1		100	115	125	100	0	125	400	22	1	0.620878	7	1	1	1	1	1	1	1	0	0	0	1	0	1	0	1	0	1	0	1	0	1	0
5	16	-1	0			2	0	0	0		1						100	115	125	100	0	125	400	22	1	0.620878	7	1	1	1	1	1	1	1	0	0	0	1	0	1	0	1	0	1	0	1	0	1	0
5	16	2	2			1	0	0	1		0						100	115	125	100	0	125	400	22	1	0.620878	7	1	1	1	1	1	1	1	0	0	0	1	0	1	0	1	0	1	0	1	0	1	0
6	16	-3	-3			4	0	0					0		1		100	115	125	100	0	125	400	22	1	0.620878	7	1	1	1	1	1	1	1	0	0	0	1	0	1	0	1	0	1	0	1	0	1	0
6	16	2	2			2	0	0	0		1						100	115	125	100	0	125	400	22	1	0.620878	7	1	1	1	1	1	1	1	0	0	0	1	0	1	0	1	0	1	0	1	0	1	0
6	16	-2	-2			0	4	0						0		1	100	115	125	100	0	125	400	22	1	0.620878	7	1	1	1	1	1	1	1	0	0	0	1	0	1	0	1	0	1	0	1	0	1	0
7	16	-3	-3			4	0	0					0		1		100	115	125	100	0	125	400	22	1	0.620878	7	1	1	1	1	1	1	1	0	0	0	1	0	1	0	1	0	1	0	1	0	1	0
7	16	-1	-1			2	0	0	0		1						100	115	125	100	0	125	400	22	1	0.620878	7	1	1	1	1	1	1	1	0	0	0	1	0	1	0	1	0	1	0	1	0	1	0
7	16	0	0			0	4	0						0		1	100	115	125	100	0	125	400	22	1	0.620878	7	1	1	1	1	1	1	1	0	0	0	1	0	1	0	1	0	1	0	1	0	1	0
8	16	0	0			4	0	0					0		1		100	115	125	100	0	125	400	22	1	0.620878	7	1	1	1	1	1	1	1	0	0	0	1	0	1	0	1	0	1	0	1	0	1	0
8	16	0	0			2	0	1	0		1						100	115	125	100	0	125	400	22	1	0.620878	7	1	1	1	1	1	1	1	0	0	0	1	0	1	0	1	0	1	0	1	0	1	0
8	16	0	0			0	2	1		0		1					100	115	125	100	0	125	400	22	1	0.620878	7	1	1	1	1	1	1	1	0	0	0	1	0	1	0	1	0	1	0	1	0	1	0
9	16	1	1			4	0	0					0		1		100	115	125	100	0	125	400	22	1	0.620878	7	1	1	1	1	1	1	1	0	0	0	1	0	1	0	1	0	1	0	1	0	1	0
9	16	-3	-1			4	0	1					0		1		100	115	125	100	0	125	400	22	1	0.620878	7	1	1	1	1	1	1	1	0	0	0	1	0	1	0	1	0	1	0	1	0	1	0
9	16	-2	0			0	4	1						0		1	100	115	125	100	0	125	400	22	1	0.620878	7	1	1	1	1	1	1	1	0	0	0	1	0	1	0	1	0	1	0	1	0	1	0
10	16	1	1			4	0	1					0		1		100	115	125	100	0	125	400	22	1	0.620878	7	1	1	1	1	1	1	1	0	0	0	1	0	1	0	1	0	1	0	1	0	1	0
10	16	1	0			6	0	1									100	115	125	100	0	125	400	22	1	0.620878	7	1	1	1	1	1	1	1	0	0	0	1	0	1	0	1	0	1	0	1	0	1	0
10	16	0	0			0	1	1		1		0					100	115	125	100	0	125	400	22	1	0.620878	7	1	1	1	1	1	1	1	0	0	0	1	0	1	0	1	0	1	0	1	0	1	0
11	16	-1	-3			4	0	1					0		1		100	115	125	100	0	125	400	22	1	0.620878	7	1	1	1	1	1	1	1	0	0	0	1	0	1	0	1	0	1	0	1	0	1	0
11	16	2	2			1	0	1	1		0						100	115	125	100	0	125	400	22	1	0.620878	7	1	1	1	1	1	1	1	0	0	0	1	0	1	0	1	0	1	0	1	0	1	0
11	16	0	0			4	0	0					0		1		100	115	125	100	0	125	400	22	1	0.620878	7	1	1	1	1	1	1	1	0	0	0	1	0	1	0	1	0	1	0	1	0	1	0
12	16	1	1			4	0	0					0		1		100	115	125	100	0	125	400	22	1	0.620878	7	1	1	1	1	1	1	1	0	0	0	1	0	1	0	1	0	1	0	1	0	1	0
12	16	-2	-2			0	4	0						0		1	100	115	125	100	0	125	400	22	1	0.620878	7	1	1	1	1	1	1	1	0	0	0	1	0	1	0	1	0	1	0	1	0	1	0
12	16	1	0	-0.222222	-0.111111	2	0	0	0		1						100	115	125	100	0	125	400	22	1	0.620878	7	1	1	1	1	1	1	1	0	0	0	1	0	1	0	1	0	1	0	1	0	1	0
1	17	1	2			2	0	0	0		1						95	115	120	95	0	120	385	17	15	0.318781	7	1	1	1	1	1	1	1	0	0	0	1	0	1	0	1	0	1	0	1	0	1	0
1	17	-1	1			4	0	0					0		1		95	115	120	95	0	120	385	17	15	0.318781	7	1	1	1	1	1	1	1	0	0	0	1	0	1	0	1	0	1	0	1	0	1	0
1	17	0	0			4	0	0					0		1		95	115	120	95	0	120	385	17	15	0.318781	7	1	1	1	1	1	1	1	0	0	0	1	0	1	0	1	0	1	0	1	0	1	0
2	17	0	1			6	0	1									95	115	120	95	0	120	385	17	15	0.318781	7	1	1	1	1	1	1	1	0	0	0	1	0	1	0	1	0	1	0	1	0	1	0
2	17	0	0			6	0	1									95	115	120	95	0	120	385	17	15	0.318781	7	1	1	1	1	1	1	1	0	0	0	1	0	1	0	1	0	1	0	1	0	1	0
2	17	0	1			5	0	1									95	115	120	95	0	120	385	17	15	0.318781	7	1	1	1	1	1	1	1	0	0	0	1	0	1	0	1	0	1	0	1	0	1	0
3	17	-1	-1			4	0	1					0		1		95	115	120	95	0	120	385	17	15	0.318781	7	1	1	1	1	1	1	1	0	0	0	1	0	1	0	1	0	1	0	1	0	1	0
3	17	1	1			2	0	0	0		1						95	115	120	95	0	120	385	17	15	0.318781	7	1	1	1	1	1	1	1	0	0	0	1	0	1	0	1	0	1	0	1	0	1	0
3	17	1	1			0	2	1		0		1					95	115	120	95	0	120	385	17	15	0.318781	7	1	1	1	1	1	1	1	0	0	0	1	0	1	0	1	0	1	0	1	0	1	0
4	17	-2	-2			4	0	0					0		1		95	115	120	95	0	120	385	17	15	0.318781	7	1	1	1	1	1	1	1	0	0	0	1	0	1	0	1	0	1	0	1	0	1	0
4	17	1	1			2	0	0	0		1						95	115	120	95	0	120	385	17	15	0.318781	7	1	1	1	1	1	1	1	0	0	0	1	0	1	0	1	0	1	0	1	0	1	0
4	17	-1	-1			0	6	0									95	115	120	95	0	120	385	17	15	0.318781	7	1	1	1	1	1	1	1	0	0	0	1	0	1	0	1	0	1	0	1	0	1	0
5	17	0	0			4	0	0					0		1		95	115	120	95	0	120	385	17	15	0.318781	7	1	1	1	1	1	1	1	0	0	0	1	0	1	0	1	0	1	0	1	0	1	0
5	17	0	0			2	0	0	0		1						95	115	120	95	0	120	385	17	15	0.318781	7	1	1	1	1	1	1	1	0	0	0	1	0	1	0	1	0	1	0	1	0	1	0
5	17	-2	-2			0	4	0						0		1	95	115	120	95	0	120	385	17	15	0.318781	7	1	1	1	1	1	1	1	0	0	0	1	0	1	0	1	0	1	0	1	0	1	0
6	17	-3	-1			4	0	0					0		1		95	115	120	95	0	120	385	17	15	0.318781	7	1	1	1	1	1	1	1	0	0	0	1	0	1	0	1	0	1	0	1	0	1	0
6	17	0	0			1	0	0	1		0						95	115	120	95	0	120	385	17	15	0.318781	7	1	1	1	1	1	1	1	0	0	0	1	0	1	0	1	0	1	0	1	0	1	0
6	17	-3	-3			0	4	0						0		1	95	115	120	95	0	120	385	17	15	0.318781	7	1	1	1	1	1	1	1	0	0	0	1	0	1	0	1	0	1	0	1	0	1	0
7	17	-3	-3			4	0	0					0		1		95	115	120	95	0	120	385	17	15	0.318781	7	1	1	1	1	1	1	1	0	0	0	1	0	1	0	1	0	1	0	1	0	1	0
7	17	0	0			0	2	0		0		1					95	115	120	95	0	120	385	17	15	0.318781	7	1	1	1	1	1	1	1	0	0	0	1	0	1	0	1	0	1	0	1	0	1	0
7	17	0	0			0	4	0						0		1	95	115	120	95	0	120	385	17	15	0.318781	7	1	1	1	1	1	1	1	0	0	0	1	0	1	0	1	0	1	0	1	0	1	0
8	17	1	0			4	0	0					0		1		95	115	120	95	0	120	385	17	15	0.318781	7	1	1	1	1	1	1	1	0	0	0	1	0	1	0	1	0	1	0	1	0	1	0
8	17	1	1			0	1	1		1		0					95	115	120	95	0	120	385	17	15	0.318781	7	1	1	1	1	1	1	1	0	0	0	1	0	1	0	1	0	1	0	1	0	1	0
8	17	-1	0			0	4	1						0		1	95	115	120	95	0	120	385	17	15	0.318781	7	1	1	1	1	1	1	1	0	0	0	1	0	1	0	1	0	1	0	1	0	1	0
9	17	0	1			3	0	1					1		0		95	115	120	95	0	120	385	17	15	0.318781	7	1	1	1	1	1	1	1	0	0	0	1	0	1	0	1	0	1	0	1	0	1	0
9	17	0	0			4	0	1					0		1		95	115	120	95	0	120	385	17	15	0.318781	7	1	1	1	1	1	1	1	0	0	0	1	0	1	0	1	0	1	0	1	0	1	0
9	17	-1	0			0	4	1						0		1	95	115	120	95	0	120	385	17	15	0.318781	7	1	1	1	1	1	1	1	0	0	0	1	0	1	0	1	0	1	0	1	0	1	0
10	17	0	1			0	4	1						0		1	95	115	120	95	0	120	385	17	15	0.318781	7	1	1	1	1	1	1	1	0	0	0	1	0	1	0	1	0	1	0	1	0	1	0
10	17	1	1			4	0	1					0		1		95	115	120	95	0	120	385	17	15	0.318781	7	1	1	1	1	1	1	1	0	0	0	1	0	1	0	1	0	1	0	1	0	1	0
10	17	1	0			0	3	1						1		0	95	115	120	95	0	120	385	17	15	0.318781	7	1	1	1	1	1	1	1	0	0	0	1	0	1	0	1	0	1	0	1	0	1	0
11	17	0	0			0	3	1						1		0	95	115	120	95	0	120	385	17	15	0.318781	7	1	1	1	1	1	1	1	0	0	0	1	0	1	0	1	0	1	0	1	0	1	0
11	17	0	0			1	0	1	1		0						95	115	120	95	0	120	385	17	15	0.318781	7	1	1	1	1	1	1	1	0	0	0	1	0	1	0	1	0	1	0	1	0	1	0
11	17	0	0			4	0	0					0		1		95	115	120	95	0	120	385	17	15	0.318781	7	1	1	1	1	1	1	1	0	0	0	1	0	1	0	1	0	1	0	1	0	1	0
12	17	0	0			2	0	0	0		1						95	115	120	95	0	120	385	17	15	0.318781	7	1	1	1	1	1	1	1	0	0	0	1	0	1	0	1	0	1	0	1	0	1	0
12	17	-1	-1			0	4	0						0		1	95	115	120	95	0	120	385	17	15	0.318781	7	1	1	1	1	1	1	1	0	0	0	1	0	1	0	1	0	1	0	1	0	1	0
12	17	0	0	-0.305556	-0.0555556	2	0	0	0		1						95	115	120	95	0	120	385	17	15	0.318781	7	1	1	1	1	1	1	1	0	0	0	1	0	1	0	1	0	1	0	1	0	1	0
1	18	0	0			2	0	0	0		1						80	130	95	80	0	0	370	24	18	0.757469	8	1	1	1	1	1	1	1	1	0	0	1	0	1	0	1	0	1	0	1	0	1	0
1	18	0	0			4	0	0					0		1		80	130	95	80	0	0	370	24	18	0.757469	8	1	1	1	1	1	1	1	1	0	0	1	0	1	0	1	0	1	0	1	0	1	0
1	18	0	0			4	0	0					0		1		80	130	95	80	0	0	370	24	18	0.757469	8	1	1	1	1	1	1	1	1	0	0	1	0	1	0	1	0	1	0	1	0	1	0
2	18	-1	-1			6	0	1									80	130	95	80	0	0	370	24	18	0.757469	8	1	1	1	1	1	1	1	1	0	0	1	0	1	0	1	0	1	0	1	0	1	0
2	18	1	1			6	0	1									80	130	95	80	0	0	370	24	18	0.757469	8	1	1	1	1	1	1	1	1	0	0	1	0	1	0	1	0	1	0	1	0	1	0
2	18	1	1			6	0	1									80	130	95	80	0	0	370	24	18	0.757469	8	1	1	1	1	1	1	1	1	0	0	1	0	1	0	1	0	1	0	1	0	1	0
3	18	-2	-2			4	0	0					0		1		80	130	95	80	0	0	370	24	18	0.757469	8	1	1	1	1	1	1	1	1	0	0	1	0	1	0	1	0	1	0	1	0	1	0
3	18	1	0			1	0	1	1		0						80	130	95	80	0	0	370	24	18	0.757469	8	1	1	1	1	1	1	1	1	0	0	1	0	1	0	1	0	1	0	1	0	1	0
3	18	-2	-2			4	0	0					0		1		80	130	95	80	0	0	370	24	18	0.757469	8	1	1	1	1	1	1	1	1	0	0	1	0	1	0	1	0	1	0	1	0	1	0
4	18	-1	-1			4	0	0					0		1		80	130	95	80	0	0	370	24	18	0.757469	8	1	1	1	1	1	1	1	1	0	0	1	0	1	0	1	0	1	0	1	0	1	0
4	18	-1	-1			0	4	0						0		1	80	130	95	80	0	0	370	24	18	0.757469	8	1	1	1	1	1	1	1	1	0	0	1	0	1	0	1	0	1	0	1	0	1	0
4	18	0	0			5	0	0									80	130	95	80	0	0	370	24	18	0.757469	8	1	1	1	1	1	1	1	1	0	0	1	0	1	0	1	0	1	0	1	0	1	0
5	18	1	0			3	0	0					1		0		80	130	95	80	0	0	370	24	18	0.757469	8	1	1	1	1	1	1	1	1	0	0	1	0	1	0	1	0	1	0	1	0	1	0
5	18	1	2			0	1	0		1		0					80	130	95	80	0	0	370	24	18	0.757469	8	1	1	1	1	1	1	1	1	0	0	1	0	1	0	1	0	1	0	1	0	1	0
5	18	-1	-2			0	4	0						0		1	80	130	95	80	0	0	370	24	18	0.757469	8	1	1	1	1	1	1	1	1	0	0	1	0	1	0	1	0	1	0	1	0	1	0
6	18	2	2			0	1	0		1		0					80	130	95	80	0	0	370	24	18	0.757469	8	1	1	1	1	1	1	1	1	0	0	1	0	1	0	1	0	1	0	1	0	1	0
6	18	2	2			1	0	0	1		0						80	130	95	80	0	0	370	24	18	0.757469	8	1	1	1	1	1	1	1	1	0	0	1	0	1	0	1	0	1	0	1	0	1	0
6	18	-3	-2			0	4	0						0		1	80	130	95	80	0	0	370	24	18	0.757469	8	1	1	1	1	1	1	1	1	0	0	1	0	1	0	1	0	1	0	1	0	1	0
7	18	-3	-2			4	0	0					0		1		80	130	95	80	0	0	370	24	18	0.757469	8	1	1	1	1	1	1	1	1	0	0	1	0	1	0	1	0	1	0	1	0	1	0
7	18	0	1			0	1	0		1		0					80	130	95	80	0	0	370	24	18	0.757469	8	1	1	1	1	1	1	1	1	0	0	1	0	1	0	1	0	1	0	1	0	1	0
7	18	-1	0			0	4	0						0		1	80	130	95	80	0	0	370	24	18	0.757469	8	1	1	1	1	1	1	1	1	0	0	1	0	1	0	1	0	1	0	1	0	1	0
8	18	1	1			4	0	1					0		1		80	130	95	80	0	0	370	24	18	0.757469	8	1	1	1	1	1	1	1	1	0	0	1	0	1	0	1	0	1	0	1	0	1	0
8	18	-1	0			4	0	1					0		1		80	130	95	80	0	0	370	24	18	0.757469	8	1	1	1	1	1	1	1	1	0	0	1	0	1	0	1	0	1	0	1	0	1	0
8	18	1	1			0	4	0						0		1	80	130	95	80	0	0	370	24	18	0.757469	8	1	1	1	1	1	1	1	1	0	0	1	0	1	0	1	0	1	0	1	0	1	0
9	18	1	1			1	0	1	1		0						80	130	95	80	0	0	370	24	18	0.757469	8	1	1	1	1	1	1	1	1	0	0	1	0	1	0	1	0	1	0	1	0	1	0
9	18	-2	0			4	0	1					0		1		80	130	95	80	0	0	370	24	18	0.757469	8	1	1	1	1	1	1	1	1	0	0	1	0	1	0	1	0	1	0	1	0	1	0
9	18	-2	-1			0	4	1						0		1	80	130	95	80	0	0	370	24	18	0.757469	8	1	1	1	1	1	1	1	1	0	0	1	0	1	0	1	0	1	0	1	0	1	0
10	18	-2	-1			0	3	1						1		0	80	130	95	80	0	0	370	24	18	0.757469	8	1	1	1	1	1	1	1	1	0	0	1	0	1	0	1	0	1	0	1	0	1	0
10	18	1	1			4	0	1					0		1		80	130	95	80	0	0	370	24	18	0.757469	8	1	1	1	1	1	1	1	1	0	0	1	0	1	0	1	0	1	0	1	0	1	0
10	18	1	1			0	3	1						1		0	80	130	95	80	0	0	370	24	18	0.757469	8	1	1	1	1	1	1	1	1	0	0	1	0	1	0	1	0	1	0	1	0	1	0
11	18	-1	0			4	0	1					0		1		80	130	95	80	0	0	370	24	18	0.757469	8	1	1	1	1	1	1	1	1	0	0	1	0	1	0	1	0	1	0	1	0	1	0
11	18	1	1			1	0	1	1		0						80	130	95	80	0	0	370	24	18	0.757469	8	1	1	1	1	1	1	1	1	0	0	1	0	1	0	1	0	1	0	1	0	1	0
11	18	-1	1			4	0	0					0		1		80	130	95	80	0	0	370	24	18	0.757469	8	1	1	1	1	1	1	1	1	0	0	1	0	1	0	1	0	1	0	1	0	1	0
12	18	-1	1			6	0	0									80	130	95	80	0	0	370	24	18	0.757469	8	1	1	1	1	1	1	1	1	0	0	1	0	1	0	1	0	1	0	1	0	1	0
12	18	-2	-2			0	4	0						0		1	80	130	95	80	0	0	370	24	18	0.757469	8	1	1	1	1	1	1	1	1	0	0	1	0	1	0	1	0	1	0	1	0	1	0
12	18	1	1	-0.305556	0.0277778	1	0	0	1		0						80	130	95	80	0	0	370	24	18	0.757469	8	1	1	1	1	1	1	1	1	0	0	1	0	1	0	1	0	1	0	1	0	1	0
1	19	1	0			2	0	0	0		1						90	115	100	90	0	0	375	18	15	0.758063	5	1	1	1	1	1	0	0	0	0	0	1	0	1	0	1	0	1	0	1	0	0	1
1	19	0	0			4	0	0					0		1		90	115	100	90	0	0	375	18	15	0.758063	5	1	1	1	1	1	0	0	0	0	0	1	0	1	0	1	0	1	0	1	0	0	1
1	19	0	0			4	0	0					0		1		90	115	100	90	0	0	375	18	15	0.758063	5	1	1	1	1	1	0	0	0	0	0	1	0	1	0	1	0	1	0	1	0	0	1
2	19	-1	1			6	0	1									90	115	100	90	0	0	375	18	15	0.758063	5	1	1	1	1	1	0	0	0	0	0	1	0	1	0	1	0	1	0	1	0	0	1
2	19	0	0			6	0	1									90	115	100	90	0	0	375	18	15	0.758063	5	1	1	1	1	1	0	0	0	0	0	1	0	1	0	1	0	1	0	1	0	0	1
2	19	0	1			5	0	1									90	115	100	90	0	0	375	18	15	0.758063	5	1	1	1	1	1	0	0	0	0	0	1	0	1	0	1	0	1	0	1	0	0	1
3	19	-2	0			4	0	1					0		1		90	115	100	90	0	0	375	18	15	0.758063	5	1	1	1	1	1	0	0	0	0	0	1	0	1	0	1	0	1	0	1	0	0	1
3	19	2	1			1	0	0	1		0						90	115	100	90	0	0	375	18	15	0.758063	5	1	1	1	1	1	0	0	0	0	0	1	0	1	0	1	0	1	0	1	0	0	1
3	19	1	1			0	1	1		1		0					90	115	100	90	0	0	375	18	15	0.758063	5	1	1	1	1	1	0	0	0	0	0	1	0	1	0	1	0	1	0	1	0	0	1
4	19	-2	0			4	0	0					0		1		90	115	100	90	0	0	375	18	15	0.758063	5	1	1	1	1	1	0	0	0	0	0	1	0	1	0	1	0	1	0	1	0	0	1
4	19	1	1			0	4	0						0		1	90	115	100	90	0	0	375	18	15	0.758063	5	1	1	1	1	1	0	0	0	0	0	1	0	1	0	1	0	1	0	1	0	0	1
4	19	1	2			1	0	0	1		0						90	115	100	90	0	0	375	18	15	0.758063	5	1	1	1	1	1	0	0	0	0	0	1	0	1	0	1	0	1	0	1	0	0	1
5	19	-1	1			4	0	0					0		1		90	115	100	90	0	0	375	18	15	0.758063	5	1	1	1	1	1	0	0	0	0	0	1	0	1	0	1	0	1	0	1	0	0	1
5	19	0	2			0	2	0		0		1					90	115	100	90	0	0	375	18	15	0.758063	5	1	1	1	1	1	0	0	0	0	0	1	0	1	0	1	0	1	0	1	0	0	1
5	19	-2	-2			0	4	0						0		1	90	115	100	90	0	0	375	18	15	0.758063	5	1	1	1	1	1	0	0	0	0	0	1	0	1	0	1	0	1	0	1	0	0	1
6	19	0	1			4	0	0					0		1		90	115	100	90	0	0	375	18	15	0.758063	5	1	1	1	1	1	0	0	0	0	0	1	0	1	0	1	0	1	0	1	0	0	1
6	19	-2	1			0	4	0						0		1	90	115	100	90	0	0	375	18	15	0.758063	5	1	1	1	1	1	0	0	0	0	0	1	0	1	0	1	0	1	0	1	0	0	1
6	19	0	-1			0	4	0						0		1	90	115	100	90	0	0	375	18	15	0.758063	5	1	1	1	1	1	0	0	0	0	0	1	0	1	0	1	0	1	0	1	0	0	1
7	19	-3	1			4	0	0					0		1		90	115	100	90	0	0	375	18	15	0.758063	5	1	1	1	1	1	0	0	0	0	0	1	0	1	0	1	0	1	0	1	0	0	1
7	19	0	0			0	5	0									90	115	100	90	0	0	375	18	15	0.758063	5	1	1	1	1	1	0	0	0	0	0	1	0	1	0	1	0	1	0	1	0	0	1
7	19	1	1			0	4	0						0		1	90	115	100	90	0	0	375	18	15	0.758063	5	1	1	1	1	1	0	0	0	0	0	1	0	1	0	1	0	1	0	1	0	0	1
8	19	1	2			4	0	0					0		1		90	115	100	90	0	0	375	18	15	0.758063	5	1	1	1	1	1	0	0	0	0	0	1	0	1	0	1	0	1	0	1	0	0	1
8	19	-1	1			4	0	1					0		1		90	115	100	90	0	0	375	18	15	0.758063	5	1	1	1	1	1	0	0	0	0	0	1	0	1	0	1	0	1	0	1	0	0	1
8	19	1	2			0	4	0						0		1	90	115	100	90	0	0	375	18	15	0.758063	5	1	1	1	1	1	0	0	0	0	0	1	0	1	0	1	0	1	0	1	0	0	1
9	19	1	1			4	0	1					0		1		90	115	100	90	0	0	375	18	15	0.758063	5	1	1	1	1	1	0	0	0	0	0	1	0	1	0	1	0	1	0	1	0	0	1
9	19	-2	-1			4	0	1					0		1		90	115	100	90	0	0	375	18	15	0.758063	5	1	1	1	1	1	0	0	0	0	0	1	0	1	0	1	0	1	0	1	0	0	1
9	19	-2	-2			0	4	1						0		1	90	115	100	90	0	0	375	18	15	0.758063	5	1	1	1	1	1	0	0	0	0	0	1	0	1	0	1	0	1	0	1	0	0	1
10	19	2	2			4	0	1					0		1		90	115	100	90	0	0	375	18	15	0.758063	5	1	1	1	1	1	0	0	0	0	0	1	0	1	0	1	0	1	0	1	0	0	1
10	19	1	1			4	0	1					0		1		90	115	100	90	0	0	375	18	15	0.758063	5	1	1	1	1	1	0	0	0	0	0	1	0	1	0	1	0	1	0	1	0	0	1
10	19	1	0			0	3	1						1		0	90	115	100	90	0	0	375	18	15	0.758063	5	1	1	1	1	1	0	0	0	0	0	1	0	1	0	1	0	1	0	1	0	0	1
11	19	-2	1			4	0	1					0		1		90	115	100	90	0	0	375	18	15	0.758063	5	1	1	1	1	1	0	0	0	0	0	1	0	1	0	1	0	1	0	1	0	0	1
11	19	1	1			1	0	1	1		0						90	115	100	90	0	0	375	18	15	0.758063	5	1	1	1	1	1	0	0	0	0	0	1	0	1	0	1	0	1	0	1	0	0	1
11	19	-2	-1			4	0	0					0		1		90	115	100	90	0	0	375	18	15	0.758063	5	1	1	1	1	1	0	0	0	0	0	1	0	1	0	1	0	1	0	1	0	0	1
12	19	0	0			4	0	0					0		1		90	115	100	90	0	0	375	18	15	0.758063	5	1	1	1	1	1	0	0	0	0	0	1	0	1	0	1	0	1	0	1	0	0	1
12	19	-2	-2			0	4	0						0		1	90	115	100	90	0	0	375	18	15	0.758063	5	1	1	1	1	1	0	0	0	0	0	1	0	1	0	1	0	1	0	1	0	0	1
12	19	1	1	-0.222222	0.472222	1	0	0	1		0						90	115	100	90	0	0	375	18	15	0.758063	5	1	1	1	1	1	0	0	0	0	0	1	0	1	0	1	0	1	0	1	0	0	1
1	20	2	2			2	0	0	0		1						90	115	95	90	0	95	385	12	0	0.284018	4	1	1	1	1	0	0	0	0	0	0	1	0	1	0	1	0	1	0	0	1	0	1
1	20	-2	0			4	0	0					0		1		90	115	95	90	0	95	385	12	0	0.284018	4	1	1	1	1	0	0	0	0	0	0	1	0	1	0	1	0	1	0	0	1	0	1
1	20	-2	0			4	0	0					0		1		90	115	95	90	0	95	385	12	0	0.284018	4	1	1	1	1	0	0	0	0	0	0	1	0	1	0	1	0	1	0	0	1	0	1
2	20	-2	-1			6	0	1									90	115	95	90	0	95	385	12	0	0.284018	4	1	1	1	1	0	0	0	0	0	0	1	0	1	0	1	0	1	0	0	1	0	1
2	20	0	2			6	0	1									90	115	95	90	0	95	385	12	0	0.284018	4	1	1	1	1	0	0	0	0	0	0	1	0	1	0	1	0	1	0	0	1	0	1
2	20	-2	2			5	0	1									90	115	95	90	0	95	385	12	0	0.284018	4	1	1	1	1	0	0	0	0	0	0	1	0	1	0	1	0	1	0	0	1	0	1
3	20	-3	-2			4	0	1					0		1		90	115	95	90	0	95	385	12	0	0.284018	4	1	1	1	1	0	0	0	0	0	0	1	0	1	0	1	0	1	0	0	1	0	1
3	20	1	2			1	0	0	1		0						90	115	95	90	0	95	385	12	0	0.284018	4	1	1	1	1	0	0	0	0	0	0	1	0	1	0	1	0	1	0	0	1	0	1
3	20	3	3			0	1	1		1		0					90	115	95	90	0	95	385	12	0	0.284018	4	1	1	1	1	0	0	0	0	0	0	1	0	1	0	1	0	1	0	0	1	0	1
4	20	-3	-2			3	0	0					1		0		90	115	95	90	0	95	385	12	0	0.284018	4	1	1	1	1	0	0	0	0	0	0	1	0	1	0	1	0	1	0	0	1	0	1
4	20	-2	1			0	4	0						0		1	90	115	95	90	0	95	385	12	0	0.284018	4	1	1	1	1	0	0	0	0	0	0	1	0	1	0	1	0	1	0	0	1	0	1
4	20	3	2			1	0	0	1		0						90	115	95	90	0	95	385	12	0	0.284018	4	1	1	1	1	0	0	0	0	0	0	1	0	1	0	1	0	1	0	0	1	0	1
5	20	2	2			0	4	0						0		1	90	115	95	90	0	95	385	12	0	0.284018	4	1	1	1	1	0	0	0	0	0	0	1	0	1	0	1	0	1	0	0	1	0	1
5	20	-2	1			0	1	0		1		0					90	115	95	90	0	95	385	12	0	0.284018	4	1	1	1	1	0	0	0	0	0	0	1	0	1	0	1	0	1	0	0	1	0	1
5	20	-3	0			0	4	0						0		1	90	115	95	90	0	95	385	12	0	0.284018	4	1	1	1	1	0	0	0	0	0	0	1	0	1	0	1	0	1	0	0	1	0	1
6	20	0	3			0	2	0		0		1					90	115	95	90	0	95	385	12	0	0.284018	4	1	1	1	1	0	0	0	0	0	0	1	0	1	0	1	0	1	0	0	1	0	1
6	20	1	2			1	0	0	1		0						90	115	95	90	0	95	385	12	0	0.284018	4	1	1	1	1	0	0	0	0	0	0	1	0	1	0	1	0	1	0	0	1	0	1
6	20	-3	-3			0	4	0						0		1	90	115	95	90	0	95	385	12	0	0.284018	4	1	1	1	1	0	0	0	0	0	0	1	0	1	0	1	0	1	0	0	1	0	1
7	20	3	3			0	2	0		0		1					90	115	95	90	0	95	385	12	0	0.284018	4	1	1	1	1	0	0	0	0	0	0	1	0	1	0	1	0	1	0	0	1	0	1
7	20	2	2			0	1	0		1		0					90	115	95	90	0	95	385	12	0	0.284018	4	1	1	1	1	0	0	0	0	0	0	1	0	1	0	1	0	1	0	0	1	0	1
7	20	1	0			0	4	0						0		1	90	115	95	90	0	95	385	12	0	0.284018	4	1	1	1	1	0	0	0	0	0	0	1	0	1	0	1	0	1	0	0	1	0	1
8	20	-1	0			0	2	0		0		1					90	115	95	90	0	95	385	12	0	0.284018	4	1	1	1	1	0	0	0	0	0	0	1	0	1	0	1	0	1	0	0	1	0	1
8	20	-2	-1			4	0	1					0		1		90	115	95	90	0	95	385	12	0	0.284018	4	1	1	1	1	0	0	0	0	0	0	1	0	1	0	1	0	1	0	0	1	0	1
8	20	0	0			0	4	0						0		1	90	115	95	90	0	95	385	12	0	0.284018	4	1	1	1	1	0	0	0	0	0	0	1	0	1	0	1	0	1	0	0	1	0	1
9	20	-1	0			0	1	1		1		0					90	115	95	90	0	95	385	12	0	0.284018	4	1	1	1	1	0	0	0	0	0	0	1	0	1	0	1	0	1	0	0	1	0	1
9	20	-3	-2			4	0	1					0		1		90	115	95	90	0	95	385	12	0	0.284018	4	1	1	1	1	0	0	0	0	0	0	1	0	1	0	1	0	1	0	0	1	0	1
9	20	-2	-2			0	4	1						0		1	90	115	95	90	0	95	385	12	0	0.284018	4	1	1	1	1	0	0	0	0	0	0	1	0	1	0	1	0	1	0	0	1	0	1
10	20	1	1			2	0	1	0		1						90	115	95	90	0	95	385	12	0	0.284018	4	1	1	1	1	0	0	0	0	0	0	1	0	1	0	1	0	1	0	0	1	0	1
10	20	-1	0			4	0	1					0		1		90	115	95	90	0	95	385	12	0	0.284018	4	1	1	1	1	0	0	0	0	0	0	1	0	1	0	1	0	1	0	0	1	0	1
10	20	0	1			0	4	1						0		1	90	115	95	90	0	95	385	12	0	0.284018	4	1	1	1	1	0	0	0	0	0	0	1	0	1	0	1	0	1	0	0	1	0	1
11	20	1	2			2	0	1	0		1						90	115	95	90	0	95	385	12	0	0.284018	4	1	1	1	1	0	0	0	0	0	0	1	0	1	0	1	0	1	0	0	1	0	1
11	20	1	0			1	0	1	1		0						90	115	95	90	0	95	385	12	0	0.284018	4	1	1	1	1	0	0	0	0	0	0	1	0	1	0	1	0	1	0	0	1	0	1
11	20	1	1			0	5	0									90	115	95	90	0	95	385	12	0	0.284018	4	1	1	1	1	0	0	0	0	0	0	1	0	1	0	1	0	1	0	0	1	0	1
12	20	1	2			2	0	0	0		1						90	115	95	90	0	95	385	12	0	0.284018	4	1	1	1	1	0	0	0	0	0	0	1	0	1	0	1	0	1	0	0	1	0	1
12	20	-3	-3			0	4	0						0		1	90	115	95	90	0	95	385	12	0	0.284018	4	1	1	1	1	0	0	0	0	0	0	1	0	1	0	1	0	1	0	0	1	0	1
12	20	2	2	-0.333333	0.555556	2	0	0	0		1						90	115	95	90	0	95	385	12	0	0.284018	4	1	1	1	1	0	0	0	0	0	0	1	0	1	0	1	0	1	0	0	1	0	1
1	21	0	1			1	0	0	1		0						80	120	100	0	0	0	375	18	0	0.690782	3	1	1	1	0	0	0	0	0	0	0	1	0	1	0	1	0	0	1	0	1	0	1
1	21	0	1			4	0	0					0		1		80	120	100	0	0	0	375	18	0	0.690782	3	1	1	1	0	0	0	0	0	0	0	1	0	1	0	1	0	0	1	0	1	0	1
1	21	0	1			4	0	0					0		1		80	120	100	0	0	0	375	18	0	0.690782	3	1	1	1	0	0	0	0	0	0	0	1	0	1	0	1	0	0	1	0	1	0	1
2	21	0	2			0	1	1		1		0					80	120	100	0	0	0	375	18	0	0.690782	3	1	1	1	0	0	0	0	0	0	0	1	0	1	0	1	0	0	1	0	1	0	1
2	21	0	1			6	0	1									80	120	100	0	0	0	375	18	0	0.690782	3	1	1	1	0	0	0	0	0	0	0	1	0	1	0	1	0	0	1	0	1	0	1
2	21	0	1			6	0	1									80	120	100	0	0	0	375	18	0	0.690782	3	1	1	1	0	0	0	0	0	0	0	1	0	1	0	1	0	0	1	0	1	0	1
3	21	-1	0			4	0	1					0		1		80	120	100	0	0	0	375	18	0	0.690782	3	1	1	1	0	0	0	0	0	0	0	1	0	1	0	1	0	0	1	0	1	0	1
3	21	0	1			1	0	0	1		0						80	120	100	0	0	0	375	18	0	0.690782	3	1	1	1	0	0	0	0	0	0	0	1	0	1	0	1	0	0	1	0	1	0	1
3	21	0	1			3	0	1					1		0		80	120	100	0	0	0	375	18	0	0.690782	3	1	1	1	0	0	0	0	0	0	0	1	0	1	0	1	0	0	1	0	1	0	1
4	21	-1	0			4	0	0					0		1		80	120	100	0	0	0	375	18	0	0.690782	3	1	1	1	0	0	0	0	0	0	0	1	0	1	0	1	0	0	1	0	1	0	1
4	21	0	1			0	3	0						1		0	80	120	100	0	0	0	375	18	0	0.690782	3	1	1	1	0	0	0	0	0	0	0	1	0	1	0	1	0	0	1	0	1	0	1
4	21	-1	-1			0	4	0						0		1	80	120	100	0	0	0	375	18	0	0.690782	3	1	1	1	0	0	0	0	0	0	0	1	0	1	0	1	0	0	1	0	1	0	1
5	21	0	0			4	0	0					0		1		80	120	100	0	0	0	375	18	0	0.690782	3	1	1	1	0	0	0	0	0	0	0	1	0	1	0	1	0	0	1	0	1	0	1
5	21	0	0			4	0	0					0		1		80	120	100	0	0	0	375	18	0	0.690782	3	1	1	1	0	0	0	0	0	0	0	1	0	1	0	1	0	0	1	0	1	0	1
5	21	-1	0			0	4	0						0		1	80	120	100	0	0	0	375	18	0	0.690782	3	1	1	1	0	0	0	0	0	0	0	1	0	1	0	1	0	0	1	0	1	0	1
6	21	0	0			3	0	0					1		0		80	120	100	0	0	0	375	18	0	0.690782	3	1	1	1	0	0	0	0	0	0	0	1	0	1	0	1	0	0	1	0	1	0	1
6	21	0	0			1	0	0	1		0						80	120	100	0	0	0	375	18	0	0.690782	3	1	1	1	0	0	0	0	0	0	0	1	0	1	0	1	0	0	1	0	1	0	1
6	21	0	0			0	4	0						0		1	80	120	100	0	0	0	375	18	0	0.690782	3	1	1	1	0	0	0	0	0	0	0	1	0	1	0	1	0	0	1	0	1	0	1
7	21	0	1			0	1	0		1		0					80	120	100	0	0	0	375	18	0	0.690782	3	1	1	1	0	0	0	0	0	0	0	1	0	1	0	1	0	0	1	0	1	0	1
7	21	0	2			0	1	0		1		0					80	120	100	0	0	0	375	18	0	0.690782	3	1	1	1	0	0	0	0	0	0	0	1	0	1	0	1	0	0	1	0	1	0	1
7	21	0	-1			0	4	0						0		1	80	120	100	0	0	0	375	18	0	0.690782	3	1	1	1	0	0	0	0	0	0	0	1	0	1	0	1	0	0	1	0	1	0	1
8	21	0	0			2	0	1	0		1						80	120	100	0	0	0	375	18	0	0.690782	3	1	1	1	0	0	0	0	0	0	0	1	0	1	0	1	0	0	1	0	1	0	1
8	21	0	0			4	0	1					0		1		80	120	100	0	0	0	375	18	0	0.690782	3	1	1	1	0	0	0	0	0	0	0	1	0	1	0	1	0	0	1	0	1	0	1
8	21	0	0			0	3	0						1		0	80	120	100	0	0	0	375	18	0	0.690782	3	1	1	1	0	0	0	0	0	0	0	1	0	1	0	1	0	0	1	0	1	0	1
9	21	0	1			1	0	1	1		0						80	120	100	0	0	0	375	18	0	0.690782	3	1	1	1	0	0	0	0	0	0	0	1	0	1	0	1	0	0	1	0	1	0	1
9	21	-1	0			4	0	1					0		1		80	120	100	0	0	0	375	18	0	0.690782	3	1	1	1	0	0	0	0	0	0	0	1	0	1	0	1	0	0	1	0	1	0	1
9	21	1	1			1	0	1	1		0						80	120	100	0	0	0	375	18	0	0.690782	3	1	1	1	0	0	0	0	0	0	0	1	0	1	0	1	0	0	1	0	1	0	1
10	21	0	0			0	4	1						0		1	80	120	100	0	0	0	375	18	0	0.690782	3	1	1	1	0	0	0	0	0	0	0	1	0	1	0	1	0	0	1	0	1	0	1
10	21	0	0			4	0	1					0		1		80	120	100	0	0	0	375	18	0	0.690782	3	1	1	1	0	0	0	0	0	0	0	1	0	1	0	1	0	0	1	0	1	0	1
10	21	0	0			0	1	1		1		0					80	120	100	0	0	0	375	18	0	0.690782	3	1	1	1	0	0	0	0	0	0	0	1	0	1	0	1	0	0	1	0	1	0	1
11	21	0	0			0	3	1						1		0	80	120	100	0	0	0	375	18	0	0.690782	3	1	1	1	0	0	0	0	0	0	0	1	0	1	0	1	0	0	1	0	1	0	1
11	21	0	1			1	0	1	1		0						80	120	100	0	0	0	375	18	0	0.690782	3	1	1	1	0	0	0	0	0	0	0	1	0	1	0	1	0	0	1	0	1	0	1
11	21	0	0			4	0	0					0		1		80	120	100	0	0	0	375	18	0	0.690782	3	1	1	1	0	0	0	0	0	0	0	1	0	1	0	1	0	0	1	0	1	0	1
12	21	0	0			1	0	0	1		0						80	120	100	0	0	0	375	18	0	0.690782	3	1	1	1	0	0	0	0	0	0	0	1	0	1	0	1	0	0	1	0	1	0	1
12	21	0	0			0	4	0						0		1	80	120	100	0	0	0	375	18	0	0.690782	3	1	1	1	0	0	0	0	0	0	0	1	0	1	0	1	0	0	1	0	1	0	1
12	21	0	1	-0.111111	0.416667	1	0	0	1		0						80	120	100	0	0	0	375	18	0	0.690782	3	1	1	1	0	0	0	0	0	0	0	1	0	1	0	1	0	0	1	0	1	0	1
1	22	0	0			2	0	0	0		1						70	140	120	70	0	0	365	-20	-9	0.890922	6	1	1	1	1	1	1	0	0	0	0	1	0	1	0	1	0	1	0	1	0	1	0
1	22	0	0			4	0	0					0		1		70	140	120	70	0	0	365	-20	-9	0.890922	6	1	1	1	1	1	1	0	0	0	0	1	0	1	0	1	0	1	0	1	0	1	0
1	22	0	0			3	0	0					1		0		70	140	120	70	0	0	365	-20	-9	0.890922	6	1	1	1	1	1	1	0	0	0	0	1	0	1	0	1	0	1	0	1	0	1	0
2	22	0	0			6	0	1									70	140	120	70	0	0	365	-20	-9	0.890922	6	1	1	1	1	1	1	0	0	0	0	1	0	1	0	1	0	1	0	1	0	1	0
2	22	0	0			6	0	1									70	140	120	70	0	0	365	-20	-9	0.890922	6	1	1	1	1	1	1	0	0	0	0	1	0	1	0	1	0	1	0	1	0	1	0
2	22	-1	-2			0	4	1						0		1	70	140	120	70	0	0	365	-20	-9	0.890922	6	1	1	1	1	1	1	0	0	0	0	1	0	1	0	1	0	1	0	1	0	1	0
3	22	-2	-2			4	0	1					0		1		70	140	120	70	0	0	365	-20	-9	0.890922	6	1	1	1	1	1	1	0	0	0	0	1	0	1	0	1	0	1	0	1	0	1	0
3	22	0	0			1	0	0	1		0						70	140	120	70	0	0	365	-20	-9	0.890922	6	1	1	1	1	1	1	0	0	0	0	1	0	1	0	1	0	1	0	1	0	1	0
3	22	0	0			0	1	1		1		0					70	140	120	70	0	0	365	-20	-9	0.890922	6	1	1	1	1	1	1	0	0	0	0	1	0	1	0	1	0	1	0	1	0	1	0
4	22	-2	-2			4	0	0					0		1		70	140	120	70	0	0	365	-20	-9	0.890922	6	1	1	1	1	1	1	0	0	0	0	1	0	1	0	1	0	1	0	1	0	1	0
4	22	0	-1			0	4	0						0		1	70	140	120	70	0	0	365	-20	-9	0.890922	6	1	1	1	1	1	1	0	0	0	0	1	0	1	0	1	0	1	0	1	0	1	0
4	22	1	0			1	0	0	1		0						70	140	120	70	0	0	365	-20	-9	0.890922	6	1	1	1	1	1	1	0	0	0	0	1	0	1	0	1	0	1	0	1	0	1	0
5	22	-2	0			3	0	0					1		0		70	140	120	70	0	0	365	-20	-9	0.890922	6	1	1	1	1	1	1	0	0	0	0	1	0	1	0	1	0	1	0	1	0	1	0
5	22	0	0			0	1	0		1		0					70	140	120	70	0	0	365	-20	-9	0.890922	6	1	1	1	1	1	1	0	0	0	0	1	0	1	0	1	0	1	0	1	0	1	0
5	22	-1	-3			0	4	0						0		1	70	140	120	70	0	0	365	-20	-9	0.890922	6	1	1	1	1	1	1	0	0	0	0	1	0	1	0	1	0	1	0	1	0	1	0
6	22	0	0			0	2	0		0		1					70	140	120	70	0	0	365	-20	-9	0.890922	6	1	1	1	1	1	1	0	0	0	0	1	0	1	0	1	0	1	0	1	0	1	0
6	22	0	0			2	0	0	0		1						70	140	120	70	0	0	365	-20	-9	0.890922	6	1	1	1	1	1	1	0	0	0	0	1	0	1	0	1	0	1	0	1	0	1	0
6	22	-2	-3			0	4	0						0		1	70	140	120	70	0	0	365	-20	-9	0.890922	6	1	1	1	1	1	1	0	0	0	0	1	0	1	0	1	0	1	0	1	0	1	0
7	22	0	0			0	2	0		0		1					70	140	120	70	0	0	365	-20	-9	0.890922	6	1	1	1	1	1	1	0	0	0	0	1	0	1	0	1	0	1	0	1	0	1	0
7	22	-1	-2			1	0	0	1		0						70	140	120	70	0	0	365	-20	-9	0.890922	6	1	1	1	1	1	1	0	0	0	0	1	0	1	0	1	0	1	0	1	0	1	0
7	22	0	-1			0	4	0						0		1	70	140	120	70	0	0	365	-20	-9	0.890922	6	1	1	1	1	1	1	0	0	0	0	1	0	1	0	1	0	1	0	1	0	1	0
8	22	0	0			0	1	1		1		0					70	140	120	70	0	0	365	-20	-9	0.890922	6	1	1	1	1	1	1	0	0	0	0	1	0	1	0	1	0	1	0	1	0	1	0
8	22	0	0			0	1	1		1		0					70	140	120	70	0	0	365	-20	-9	0.890922	6	1	1	1	1	1	1	0	0	0	0	1	0	1	0	1	0	1	0	1	0	1	0
8	22	0	0			0	4	0						0		1	70	140	120	70	0	0	365	-20	-9	0.890922	6	1	1	1	1	1	1	0	0	0	0	1	0	1	0	1	0	1	0	1	0	1	0
9	22	0	0			1	0	1	1		0						70	140	120	70	0	0	365	-20	-9	0.890922	6	1	1	1	1	1	1	0	0	0	0	1	0	1	0	1	0	1	0	1	0	1	0
9	22	-1	-1			4	0	1					0		1		70	140	120	70	0	0	365	-20	-9	0.890922	6	1	1	1	1	1	1	0	0	0	0	1	0	1	0	1	0	1	0	1	0	1	0
9	22	0	-1			0	4	1						0		1	70	140	120	70	0	0	365	-20	-9	0.890922	6	1	1	1	1	1	1	0	0	0	0	1	0	1	0	1	0	1	0	1	0	1	0
10	22	-1	-1			0	3	1						1		0	70	140	120	70	0	0	365	-20	-9	0.890922	6	1	1	1	1	1	1	0	0	0	0	1	0	1	0	1	0	1	0	1	0	1	0
10	22	-1	0			4	0	1					0		1		70	140	120	70	0	0	365	-20	-9	0.890922	6	1	1	1	1	1	1	0	0	0	0	1	0	1	0	1	0	1	0	1	0	1	0
10	22	0	0			0	4	1						0		1	70	140	120	70	0	0	365	-20	-9	0.890922	6	1	1	1	1	1	1	0	0	0	0	1	0	1	0	1	0	1	0	1	0	1	0
11	22	-1	-1			4	0	1					0		1		70	140	120	70	0	0	365	-20	-9	0.890922	6	1	1	1	1	1	1	0	0	0	0	1	0	1	0	1	0	1	0	1	0	1	0
11	22	1	0			1	0	1	1		0						70	140	120	70	0	0	365	-20	-9	0.890922	6	1	1	1	1	1	1	0	0	0	0	1	0	1	0	1	0	1	0	1	0	1	0
11	22	0	0			0	6	0									70	140	120	70	0	0	365	-20	-9	0.890922	6	1	1	1	1	1	1	0	0	0	0	1	0	1	0	1	0	1	0	1	0	1	0
12	22	0	0			6	0	0									70	140	120	70	0	0	365	-20	-9	0.890922	6	1	1	1	1	1	1	0	0	0	0	1	0	1	0	1	0	1	0	1	0	1	0
12	22	-1	-2			0	4	0						0		1	70	140	120	70	0	0	365	-20	-9	0.890922	6	1	1	1	1	1	1	0	0	0	0	1	0	1	0	1	0	1	0	1	0	1	0
12	22	0	0	-0.388889	-0.611111	0	4	0						0		1	70	140	120	70	0	0	365	-20	-9	0.890922	6	1	1	1	1	1	1	0	0	0	0	1	0	1	0	1	0	1	0	1	0	1	0
1	23	1	3			2	0	0	0		1						90	130	115	90	0	0	370	20	-2	0.0602649	4	1	1	1	1	0	0	0	0	0	0	1	0	1	0	1	0	1	0	0	1	0	1
1	23	0	0			4	0	0					0		1		90	130	115	90	0	0	370	20	-2	0.0602649	4	1	1	1	1	0	0	0	0	0	0	1	0	1	0	1	0	1	0	0	1	0	1
1	23	0	0			4	0	0					0		1		90	130	115	90	0	0	370	20	-2	0.0602649	4	1	1	1	1	0	0	0	0	0	0	1	0	1	0	1	0	1	0	0	1	0	1
2	23	0	2			6	0	1									90	130	115	90	0	0	370	20	-2	0.0602649	4	1	1	1	1	0	0	0	0	0	0	1	0	1	0	1	0	1	0	0	1	0	1
2	23	0	2			6	0	1									90	130	115	90	0	0	370	20	-2	0.0602649	4	1	1	1	1	0	0	0	0	0	0	1	0	1	0	1	0	1	0	0	1	0	1
2	23	0	0			5	0	1									90	130	115	90	0	0	370	20	-2	0.0602649	4	1	1	1	1	0	0	0	0	0	0	1	0	1	0	1	0	1	0	0	1	0	1
3	23	-1	0			4	0	1					0		1		90	130	115	90	0	0	370	20	-2	0.0602649	4	1	1	1	1	0	0	0	0	0	0	1	0	1	0	1	0	1	0	0	1	0	1
3	23	2	2			2	0	0	0		1						90	130	115	90	0	0	370	20	-2	0.0602649	4	1	1	1	1	0	0	0	0	0	0	1	0	1	0	1	0	1	0	0	1	0	1
3	23	2	2			0	2	1		0		1					90	130	115	90	0	0	370	20	-2	0.0602649	4	1	1	1	1	0	0	0	0	0	0	1	0	1	0	1	0	1	0	0	1	0	1
4	23	-2	0			4	0	0					0		1		90	130	115	90	0	0	370	20	-2	0.0602649	4	1	1	1	1	0	0	0	0	0	0	1	0	1	0	1	0	1	0	0	1	0	1
4	23	3	3			1	0	0	1		0						90	130	115	90	0	0	370	20	-2	0.0602649	4	1	1	1	1	0	0	0	0	0	0	1	0	1	0	1	0	1	0	0	1	0	1
4	23	-3	3			0	6	0									90	130	115	90	0	0	370	20	-2	0.0602649	4	1	1	1	1	0	0	0	0	0	0	1	0	1	0	1	0	1	0	0	1	0	1
5	23	-1	0			4	0	0					0		1		90	130	115	90	0	0	370	20	-2	0.0602649	4	1	1	1	1	0	0	0	0	0	0	1	0	1	0	1	0	1	0	0	1	0	1
5	23	-1	2			0	1	0		1		0					90	130	115	90	0	0	370	20	-2	0.0602649	4	1	1	1	1	0	0	0	0	0	0	1	0	1	0	1	0	1	0	0	1	0	1
5	23	-3	0			0	4	0						0		1	90	130	115	90	0	0	370	20	-2	0.0602649	4	1	1	1	1	0	0	0	0	0	0	1	0	1	0	1	0	1	0	0	1	0	1
6	23	-1	2			4	0	0					0		1		90	130	115	90	0	0	370	20	-2	0.0602649	4	1	1	1	1	0	0	0	0	0	0	1	0	1	0	1	0	1	0	0	1	0	1
6	23	1	2			1	0	0	1		0						90	130	115	90	0	0	370	20	-2	0.0602649	4	1	1	1	1	0	0	0	0	0	0	1	0	1	0	1	0	1	0	0	1	0	1
6	23	-3	-3			0	4	0						0		1	90	130	115	90	0	0	370	20	-2	0.0602649	4	1	1	1	1	0	0	0	0	0	0	1	0	1	0	1	0	1	0	0	1	0	1
7	23	-3	-1			4	0	0					0		1		90	130	115	90	0	0	370	20	-2	0.0602649	4	1	1	1	1	0	0	0	0	0	0	1	0	1	0	1	0	1	0	0	1	0	1
7	23	-1	2			0	1	0		1		0					90	130	115	90	0	0	370	20	-2	0.0602649	4	1	1	1	1	0	0	0	0	0	0	1	0	1	0	1	0	1	0	0	1	0	1
7	23	-2	-2			0	4	0						0		1	90	130	115	90	0	0	370	20	-2	0.0602649	4	1	1	1	1	0	0	0	0	0	0	1	0	1	0	1	0	1	0	0	1	0	1
8	23	1	2			4	0	1					0		1		90	130	115	90	0	0	370	20	-2	0.0602649	4	1	1	1	1	0	0	0	0	0	0	1	0	1	0	1	0	1	0	0	1	0	1
8	23	0	-1			4	0	1					0		1		90	130	115	90	0	0	370	20	-2	0.0602649	4	1	1	1	1	0	0	0	0	0	0	1	0	1	0	1	0	1	0	0	1	0	1
8	23	1	-1			0	4	0						0		1	90	130	115	90	0	0	370	20	-2	0.0602649	4	1	1	1	1	0	0	0	0	0	0	1	0	1	0	1	0	1	0	0	1	0	1
9	23	-1	0			3	0	1					1		0		90	130	115	90	0	0	370	20	-2	0.0602649	4	1	1	1	1	0	0	0	0	0	0	1	0	1	0	1	0	1	0	0	1	0	1
9	23	-2	-3			4	0	1					0		1		90	130	115	90	0	0	370	20	-2	0.0602649	4	1	1	1	1	0	0	0	0	0	0	1	0	1	0	1	0	1	0	0	1	0	1
9	23	-3	-3			0	4	1						0		1	90	130	115	90	0	0	370	20	-2	0.0602649	4	1	1	1	1	0	0	0	0	0	0	1	0	1	0	1	0	1	0	0	1	0	1
10	23	-3	-3			0	3	1						1		0	90	130	115	90	0	0	370	20	-2	0.0602649	4	1	1	1	1	0	0	0	0	0	0	1	0	1	0	1	0	1	0	0	1	0	1
10	23	-2	2			4	0	1					0		1		90	130	115	90	0	0	370	20	-2	0.0602649	4	1	1	1	1	0	0	0	0	0	0	1	0	1	0	1	0	1	0	0	1	0	1
10	23	1	2			0	3	1						1		0	90	130	115	90	0	0	370	20	-2	0.0602649	4	1	1	1	1	0	0	0	0	0	0	1	0	1	0	1	0	1	0	0	1	0	1
11	23	-1	2			4	0	1					0		1		90	130	115	90	0	0	370	20	-2	0.0602649	4	1	1	1	1	0	0	0	0	0	0	1	0	1	0	1	0	1	0	0	1	0	1
11	23	2	2			1	0	1	1		0						90	130	115	90	0	0	370	20	-2	0.0602649	4	1	1	1	1	0	0	0	0	0	0	1	0	1	0	1	0	1	0	0	1	0	1
11	23	-1	0			4	0	0					0		1		90	130	115	90	0	0	370	20	-2	0.0602649	4	1	1	1	1	0	0	0	0	0	0	1	0	1	0	1	0	1	0	0	1	0	1
12	23	0	2			6	0	0									90	130	115	90	0	0	370	20	-2	0.0602649	4	1	1	1	1	0	0	0	0	0	0	1	0	1	0	1	0	1	0	0	1	0	1
12	23	0	-1			0	4	0						0		1	90	130	115	90	0	0	370	20	-2	0.0602649	4	1	1	1	1	0	0	0	0	0	0	1	0	1	0	1	0	1	0	0	1	0	1
12	23	1	2	-0.527778	0.583333	1	0	0	1		0						90	130	115	90	0	0	370	20	-2	0.0602649	4	1	1	1	1	0	0	0	0	0	0	1	0	1	0	1	0	1	0	0	1	0	1
1	24	2	3			1	0	0	1		0						70	120	125	70	0	0	375	-17	2	0.538851	6	1	1	1	1	1	1	0	0	0	0	1	0	1	0	1	0	1	0	1	0	1	0
1	24	0	3			4	0	0					0		1		70	120	125	70	0	0	375	-17	2	0.538851	6	1	1	1	1	1	1	0	0	0	0	1	0	1	0	1	0	1	0	1	0	1	0
1	24	1	3			4	0	0					0		1		70	120	125	70	0	0	375	-17	2	0.538851	6	1	1	1	1	1	1	0	0	0	0	1	0	1	0	1	0	1	0	1	0	1	0
2	24	2	3			0	1	1		1		0					70	120	125	70	0	0	375	-17	2	0.538851	6	1	1	1	1	1	1	0	0	0	0	1	0	1	0	1	0	1	0	1	0	1	0
2	24	1	3			6	0	1									70	120	125	70	0	0	375	-17	2	0.538851	6	1	1	1	1	1	1	0	0	0	0	1	0	1	0	1	0	1	0	1	0	1	0
2	24	0	3			5	0	1									70	120	125	70	0	0	375	-17	2	0.538851	6	1	1	1	1	1	1	0	0	0	0	1	0	1	0	1	0	1	0	1	0	1	0
3	24	-1	1			4	0	1					0		1		70	120	125	70	0	0	375	-17	2	0.538851	6	1	1	1	1	1	1	0	0	0	0	1	0	1	0	1	0	1	0	1	0	1	0
3	24	3	2			1	0	0	1		0						70	120	125	70	0	0	375	-17	2	0.538851	6	1	1	1	1	1	1	0	0	0	0	1	0	1	0	1	0	1	0	1	0	1	0
3	24	3	3			0	1	1		1		0					70	120	125	70	0	0	375	-17	2	0.538851	6	1	1	1	1	1	1	0	0	0	0	1	0	1	0	1	0	1	0	1	0	1	0
4	24	-2	-1			4	0	0					0		1		70	120	125	70	0	0	375	-17	2	0.538851	6	1	1	1	1	1	1	0	0	0	0	1	0	1	0	1	0	1	0	1	0	1	0
4	24	-1	-1			0	4	0						0		1	70	120	125	70	0	0	375	-17	2	0.538851	6	1	1	1	1	1	1	0	0	0	0	1	0	1	0	1	0	1	0	1	0	1	0
4	24	2	2			1	0	0	1		0						70	120	125	70	0	0	375	-17	2	0.538851	6	1	1	1	1	1	1	0	0	0	0	1	0	1	0	1	0	1	0	1	0	1	0
5	24	-2	3			4	0	0					0		1		70	120	125	70	0	0	375	-17	2	0.538851	6	1	1	1	1	1	1	0	0	0	0	1	0	1	0	1	0	1	0	1	0	1	0
5	24	1	3			0	1	0		1		0					70	120	125	70	0	0	375	-17	2	0.538851	6	1	1	1	1	1	1	0	0	0	0	1	0	1	0	1	0	1	0	1	0	1	0
5	24	3	3			0	4	0						0		1	70	120	125	70	0	0	375	-17	2	0.538851	6	1	1	1	1	1	1	0	0	0	0	1	0	1	0	1	0	1	0	1	0	1	0
6	24	-2	1			4	0	0					0		1		70	120	125	70	0	0	375	-17	2	0.538851	6	1	1	1	1	1	1	0	0	0	0	1	0	1	0	1	0	1	0	1	0	1	0
6	24	3	3			1	0	0	1		0						70	120	125	70	0	0	375	-17	2	0.538851	6	1	1	1	1	1	1	0	0	0	0	1	0	1	0	1	0	1	0	1	0	1	0
6	24	-1	1			0	4	0						0		1	70	120	125	70	0	0	375	-17	2	0.538851	6	1	1	1	1	1	1	0	0	0	0	1	0	1	0	1	0	1	0	1	0	1	0
7	24	-3	-1			4	0	0					0		1		70	120	125	70	0	0	375	-17	2	0.538851	6	1	1	1	1	1	1	0	0	0	0	1	0	1	0	1	0	1	0	1	0	1	0
7	24	1	1			0	1	0		1		0					70	120	125	70	0	0	375	-17	2	0.538851	6	1	1	1	1	1	1	0	0	0	0	1	0	1	0	1	0	1	0	1	0	1	0
7	24	-1	1			0	4	0						0		1	70	120	125	70	0	0	375	-17	2	0.538851	6	1	1	1	1	1	1	0	0	0	0	1	0	1	0	1	0	1	0	1	0	1	0
8	24	1	0			4	0	1					0		1		70	120	125	70	0	0	375	-17	2	0.538851	6	1	1	1	1	1	1	0	0	0	0	1	0	1	0	1	0	1	0	1	0	1	0
8	24	-1	1			4	0	1					0		1		70	120	125	70	0	0	375	-17	2	0.538851	6	1	1	1	1	1	1	0	0	0	0	1	0	1	0	1	0	1	0	1	0	1	0
8	24	1	1			0	4	0						0		1	70	120	125	70	0	0	375	-17	2	0.538851	6	1	1	1	1	1	1	0	0	0	0	1	0	1	0	1	0	1	0	1	0	1	0
9	24	-1	0			4	0	1					0		1		70	120	125	70	0	0	375	-17	2	0.538851	6	1	1	1	1	1	1	0	0	0	0	1	0	1	0	1	0	1	0	1	0	1	0
9	24	-2	1			4	0	1					0		1		70	120	125	70	0	0	375	-17	2	0.538851	6	1	1	1	1	1	1	0	0	0	0	1	0	1	0	1	0	1	0	1	0	1	0
9	24	-1	-3			0	4	1						0		1	70	120	125	70	0	0	375	-17	2	0.538851	6	1	1	1	1	1	1	0	0	0	0	1	0	1	0	1	0	1	0	1	0	1	0
10	24	2	2			4	0	1					0		1		70	120	125	70	0	0	375	-17	2	0.538851	6	1	1	1	1	1	1	0	0	0	0	1	0	1	0	1	0	1	0	1	0	1	0
10	24	1	1			4	0	1					0		1		70	120	125	70	0	0	375	-17	2	0.538851	6	1	1	1	1	1	1	0	0	0	0	1	0	1	0	1	0	1	0	1	0	1	0
10	24	0	1			0	3	1						1		0	70	120	125	70	0	0	375	-17	2	0.538851	6	1	1	1	1	1	1	0	0	0	0	1	0	1	0	1	0	1	0	1	0	1	0
11	24	-1	0			4	0	1					0		1		70	120	125	70	0	0	375	-17	2	0.538851	6	1	1	1	1	1	1	0	0	0	0	1	0	1	0	1	0	1	0	1	0	1	0
11	24	2	2			1	0	1	1		0						70	120	125	70	0	0	375	-17	2	0.538851	6	1	1	1	1	1	1	0	0	0	0	1	0	1	0	1	0	1	0	1	0	1	0
11	24	-1	0			4	0	0					0		1		70	120	125	70	0	0	375	-17	2	0.538851	6	1	1	1	1	1	1	0	0	0	0	1	0	1	0	1	0	1	0	1	0	1	0
12	24	-1	-1			4	0	0					0		1		70	120	125	70	0	0	375	-17	2	0.538851	6	1	1	1	1	1	1	0	0	0	0	1	0	1	0	1	0	1	0	1	0	1	0
12	24	-3	-3			0	4	0						0		1	70	120	125	70	0	0	375	-17	2	0.538851	6	1	1	1	1	1	1	0	0	0	0	1	0	1	0	1	0	1	0	1	0	1	0
12	24	1	1	0.166667	1.16667	1	0	0	1		0						70	120	125	70	0	0	375	-17	2	0.538851	6	1	1	1	1	1	1	0	0	0	0	1	0	1	0	1	0	1	0	1	0	1	0
1	25	0	1			2	0	0	0		1						80	115	105	80	0	0	365	-110	10	0.877845	6	1	1	1	1	1	1	0	0	0	0	1	0	1	0	1	0	1	0	1	0	1	0
1	25	0	0			4	0	0					0		1		80	115	105	80	0	0	365	-110	10	0.877845	6	1	1	1	1	1	1	0	0	0	0	1	0	1	0	1	0	1	0	1	0	1	0
1	25	0	1			4	0	0					0		1		80	115	105	80	0	0	365	-110	10	0.877845	6	1	1	1	1	1	1	0	0	0	0	1	0	1	0	1	0	1	0	1	0	1	0
2	25	0	1			6	0	1									80	115	105	80	0	0	365	-110	10	0.877845	6	1	1	1	1	1	1	0	0	0	0	1	0	1	0	1	0	1	0	1	0	1	0
2	25	1	1			6	0	1									80	115	105	80	0	0	365	-110	10	0.877845	6	1	1	1	1	1	1	0	0	0	0	1	0	1	0	1	0	1	0	1	0	1	0
2	25	1	1			5	0	1									80	115	105	80	0	0	365	-110	10	0.877845	6	1	1	1	1	1	1	0	0	0	0	1	0	1	0	1	0	1	0	1	0	1	0
3	25	-1	-1			4	0	1					0		1		80	115	105	80	0	0	365	-110	10	0.877845	6	1	1	1	1	1	1	0	0	0	0	1	0	1	0	1	0	1	0	1	0	1	0
3	25	1	1			2	0	0	0		1						80	115	105	80	0	0	365	-110	10	0.877845	6	1	1	1	1	1	1	0	0	0	0	1	0	1	0	1	0	1	0	1	0	1	0
3	25	1	2			0	2	1		0		1					80	115	105	80	0	0	365	-110	10	0.877845	6	1	1	1	1	1	1	0	0	0	0	1	0	1	0	1	0	1	0	1	0	1	0
4	25	-1	-1			3	0	0					1		0		80	115	105	80	0	0	365	-110	10	0.877845	6	1	1	1	1	1	1	0	0	0	0	1	0	1	0	1	0	1	0	1	0	1	0
4	25	2	1			1	0	0	1		0						80	115	105	80	0	0	365	-110	10	0.877845	6	1	1	1	1	1	1	0	0	0	0	1	0	1	0	1	0	1	0	1	0	1	0
4	25	-1	-1			0	6	0									80	115	105	80	0	0	365	-110	10	0.877845	6	1	1	1	1	1	1	0	0	0	0	1	0	1	0	1	0	1	0	1	0	1	0
5	25	2	1			0	4	0						0		1	80	115	105	80	0	0	365	-110	10	0.877845	6	1	1	1	1	1	1	0	0	0	0	1	0	1	0	1	0	1	0	1	0	1	0
5	25	0	0			0	2	0		0		1					80	115	105	80	0	0	365	-110	10	0.877845	6	1	1	1	1	1	1	0	0	0	0	1	0	1	0	1	0	1	0	1	0	1	0
5	25	3	2			0	4	0						0		1	80	115	105	80	0	0	365	-110	10	0.877845	6	1	1	1	1	1	1	0	0	0	0	1	0	1	0	1	0	1	0	1	0	1	0
6	25	1	1			0	1	0		1		0					80	115	105	80	0	0	365	-110	10	0.877845	6	1	1	1	1	1	1	0	0	0	0	1	0	1	0	1	0	1	0	1	0	1	0
6	25	0	-1			0	4	0						0		1	80	115	105	80	0	0	365	-110	10	0.877845	6	1	1	1	1	1	1	0	0	0	0	1	0	1	0	1	0	1	0	1	0	1	0
6	25	-1	-1			0	4	0						0		1	80	115	105	80	0	0	365	-110	10	0.877845	6	1	1	1	1	1	1	0	0	0	0	1	0	1	0	1	0	1	0	1	0	1	0
7	25	-1	0			4	0	0					0		1		80	115	105	80	0	0	365	-110	10	0.877845	6	1	1	1	1	1	1	0	0	0	0	1	0	1	0	1	0	1	0	1	0	1	0
7	25	1	0			0	2	0		0		1					80	115	105	80	0	0	365	-110	10	0.877845	6	1	1	1	1	1	1	0	0	0	0	1	0	1	0	1	0	1	0	1	0	1	0
7	25	0	0			0	4	0						0		1	80	115	105	80	0	0	365	-110	10	0.877845	6	1	1	1	1	1	1	0	0	0	0	1	0	1	0	1	0	1	0	1	0	1	0
8	25	1	0			4	0	1					0		1		80	115	105	80	0	0	365	-110	10	0.877845	6	1	1	1	1	1	1	0	0	0	0	1	0	1	0	1	0	1	0	1	0	1	0
8	25	-1	1			0	1	1		1		0					80	115	105	80	0	0	365	-110	10	0.877845	6	1	1	1	1	1	1	0	0	0	0	1	0	1	0	1	0	1	0	1	0	1	0
8	25	2	1			0	4	0						0		1	80	115	105	80	0	0	365	-110	10	0.877845	6	1	1	1	1	1	1	0	0	0	0	1	0	1	0	1	0	1	0	1	0	1	0
9	25	2	1			1	0	1	1		0						80	115	105	80	0	0	365	-110	10	0.877845	6	1	1	1	1	1	1	0	0	0	0	1	0	1	0	1	0	1	0	1	0	1	0
9	25	1	0			4	0	1					0		1		80	115	105	80	0	0	365	-110	10	0.877845	6	1	1	1	1	1	1	0	0	0	0	1	0	1	0	1	0	1	0	1	0	1	0
9	25	0	-1			0	4	1						0		1	80	115	105	80	0	0	365	-110	10	0.877845	6	1	1	1	1	1	1	0	0	0	0	1	0	1	0	1	0	1	0	1	0	1	0
10	25	2	1			0	3	1						1		0	80	115	105	80	0	0	365	-110	10	0.877845	6	1	1	1	1	1	1	0	0	0	0	1	0	1	0	1	0	1	0	1	0	1	0
10	25	0	-1			4	0	1					0		1		80	115	105	80	0	0	365	-110	10	0.877845	6	1	1	1	1	1	1	0	0	0	0	1	0	1	0	1	0	1	0	1	0	1	0
10	25	-1	0			0	4	1						0		1	80	115	105	80	0	0	365	-110	10	0.877845	6	1	1	1	1	1	1	0	0	0	0	1	0	1	0	1	0	1	0	1	0	1	0
11	25	0	-1			4	0	1					0		1		80	115	105	80	0	0	365	-110	10	0.877845	6	1	1	1	1	1	1	0	0	0	0	1	0	1	0	1	0	1	0	1	0	1	0
11	25	1	1			1	0	1	1		0						80	115	105	80	0	0	365	-110	10	0.877845	6	1	1	1	1	1	1	0	0	0	0	1	0	1	0	1	0	1	0	1	0	1	0
11	25	0	-1			0	5	0									80	115	105	80	0	0	365	-110	10	0.877845	6	1	1	1	1	1	1	0	0	0	0	1	0	1	0	1	0	1	0	1	0	1	0
12	25	0	-1			6	0	0									80	115	105	80	0	0	365	-110	10	0.877845	6	1	1	1	1	1	1	0	0	0	0	1	0	1	0	1	0	1	0	1	0	1	0
12	25	-1	-1			0	4	0						0		1	80	115	105	80	0	0	365	-110	10	0.877845	6	1	1	1	1	1	1	0	0	0	0	1	0	1	0	1	0	1	0	1	0	1	0
12	25	1	1	0.416667	0.222222	1	0	0	1		0						80	115	105	80	0	0	365	-110	10	0.877845	6	1	1	1	1	1	1	0	0	0	0	1	0	1	0	1	0	1	0	1	0	1	0
1	26	2	2			2	0	0	0		1						80	140	100	80	0	100	370	-6	17	0.365787	8	1	1	1	1	1	1	1	1	0	0	1	0	1	0	1	0	1	0	1	0	1	0
1	26	-2	-2			4	0	0					0		1		80	140	100	80	0	100	370	-6	17	0.365787	8	1	1	1	1	1	1	1	1	0	0	1	0	1	0	1	0	1	0	1	0	1	0
1	26	-2	-2			4	0	0					0		1		80	140	100	80	0	100	370	-6	17	0.365787	8	1	1	1	1	1	1	1	1	0	0	1	0	1	0	1	0	1	0	1	0	1	0
2	26	0	1			6	0	1									80	140	100	80	0	100	370	-6	17	0.365787	8	1	1	1	1	1	1	1	1	0	0	1	0	1	0	1	0	1	0	1	0	1	0
2	26	1	1			6	0	1									80	140	100	80	0	100	370	-6	17	0.365787	8	1	1	1	1	1	1	1	1	0	0	1	0	1	0	1	0	1	0	1	0	1	0
2	26	1	1			5	0	1									80	140	100	80	0	100	370	-6	17	0.365787	8	1	1	1	1	1	1	1	1	0	0	1	0	1	0	1	0	1	0	1	0	1	0
3	26	-3	-3			4	0	1					0		1		80	140	100	80	0	100	370	-6	17	0.365787	8	1	1	1	1	1	1	1	1	0	0	1	0	1	0	1	0	1	0	1	0	1	0
3	26	2	2			2	0	0	0		1						80	140	100	80	0	100	370	-6	17	0.365787	8	1	1	1	1	1	1	1	1	0	0	1	0	1	0	1	0	1	0	1	0	1	0
3	26	2	2			0	1	1		1		0					80	140	100	80	0	100	370	-6	17	0.365787	8	1	1	1	1	1	1	1	1	0	0	1	0	1	0	1	0	1	0	1	0	1	0
4	26	-3	-3			4	0	0					0		1		80	140	100	80	0	100	370	-6	17	0.365787	8	1	1	1	1	1	1	1	1	0	0	1	0	1	0	1	0	1	0	1	0	1	0
4	26	2	2			1	0	0	1		0						80	140	100	80	0	100	370	-6	17	0.365787	8	1	1	1	1	1	1	1	1	0	0	1	0	1	0	1	0	1	0	1	0	1	0
4	26	2	1			1	0	0	1		0						80	140	100	80	0	100	370	-6	17	0.365787	8	1	1	1	1	1	1	1	1	0	0	1	0	1	0	1	0	1	0	1	0	1	0
5	26	1	1			3	0	0					1		0		80	140	100	80	0	100	370	-6	17	0.365787	8	1	1	1	1	1	1	1	1	0	0	1	0	1	0	1	0	1	0	1	0	1	0
5	26	1	1			0	1	0		1		0					80	140	100	80	0	100	370	-6	17	0.365787	8	1	1	1	1	1	1	1	1	0	0	1	0	1	0	1	0	1	0	1	0	1	0
5	26	-1	-1			0	4	0						0		1	80	140	100	80	0	100	370	-6	17	0.365787	8	1	1	1	1	1	1	1	1	0	0	1	0	1	0	1	0	1	0	1	0	1	0
6	26	0	0			0	1	0		1		0					80	140	100	80	0	100	370	-6	17	0.365787	8	1	1	1	1	1	1	1	1	0	0	1	0	1	0	1	0	1	0	1	0	1	0
6	26	1	2			1	0	0	1		0						80	140	100	80	0	100	370	-6	17	0.365787	8	1	1	1	1	1	1	1	1	0	0	1	0	1	0	1	0	1	0	1	0	1	0
6	26	-3	-3			0	4	0						0		1	80	140	100	80	0	100	370	-6	17	0.365787	8	1	1	1	1	1	1	1	1	0	0	1	0	1	0	1	0	1	0	1	0	1	0
7	26	0	3			3	0	0					1		0		80	140	100	80	0	100	370	-6	17	0.365787	8	1	1	1	1	1	1	1	1	0	0	1	0	1	0	1	0	1	0	1	0	1	0
7	26	1	1			0	1	0		1		0					80	140	100	80	0	100	370	-6	17	0.365787	8	1	1	1	1	1	1	1	1	0	0	1	0	1	0	1	0	1	0	1	0	1	0
7	26	0	1			0	4	0						0		1	80	140	100	80	0	100	370	-6	17	0.365787	8	1	1	1	1	1	1	1	1	0	0	1	0	1	0	1	0	1	0	1	0	1	0
8	26	0	-1			0	3	1						1		0	80	140	100	80	0	100	370	-6	17	0.365787	8	1	1	1	1	1	1	1	1	0	0	1	0	1	0	1	0	1	0	1	0	1	0
8	26	0	2			4	0	1					0		1		80	140	100	80	0	100	370	-6	17	0.365787	8	1	1	1	1	1	1	1	1	0	0	1	0	1	0	1	0	1	0	1	0	1	0
8	26	-1	2			0	4	0						0		1	80	140	100	80	0	100	370	-6	17	0.365787	8	1	1	1	1	1	1	1	1	0	0	1	0	1	0	1	0	1	0	1	0	1	0
9	26	1	2			1	0	1	1		0						80	140	100	80	0	100	370	-6	17	0.365787	8	1	1	1	1	1	1	1	1	0	0	1	0	1	0	1	0	1	0	1	0	1	0
9	26	-3	-3			4	0	1					0		1		80	140	100	80	0	100	370	-6	17	0.365787	8	1	1	1	1	1	1	1	1	0	0	1	0	1	0	1	0	1	0	1	0	1	0
9	26	-3	-3			0	4	1						0		1	80	140	100	80	0	100	370	-6	17	0.365787	8	1	1	1	1	1	1	1	1	0	0	1	0	1	0	1	0	1	0	1	0	1	0
10	26	0	0			0	3	1						1		0	80	140	100	80	0	100	370	-6	17	0.365787	8	1	1	1	1	1	1	1	1	0	0	1	0	1	0	1	0	1	0	1	0	1	0
10	26	-3	2			4	0	1					0		1		80	140	100	80	0	100	370	-6	17	0.365787	8	1	1	1	1	1	1	1	1	0	0	1	0	1	0	1	0	1	0	1	0	1	0
10	26	2	2			0	3	1						1		0	80	140	100	80	0	100	370	-6	17	0.365787	8	1	1	1	1	1	1	1	1	0	0	1	0	1	0	1	0	1	0	1	0	1	0
11	26	-3	0			4	0	1					0		1		80	140	100	80	0	100	370	-6	17	0.365787	8	1	1	1	1	1	1	1	1	0	0	1	0	1	0	1	0	1	0	1	0	1	0
11	26	1	2			1	0	1	1		0						80	140	100	80	0	100	370	-6	17	0.365787	8	1	1	1	1	1	1	1	1	0	0	1	0	1	0	1	0	1	0	1	0	1	0
11	26	-3	0			4	0	0					0		1		80	140	100	80	0	100	370	-6	17	0.365787	8	1	1	1	1	1	1	1	1	0	0	1	0	1	0	1	0	1	0	1	0	1	0
12	26	-1	0			6	0	0									80	140	100	80	0	100	370	-6	17	0.365787	8	1	1	1	1	1	1	1	1	0	0	1	0	1	0	1	0	1	0	1	0	1	0
12	26	-3	-2			0	4	0						0		1	80	140	100	80	0	100	370	-6	17	0.365787	8	1	1	1	1	1	1	1	1	0	0	1	0	1	0	1	0	1	0	1	0	1	0
12	26	1	2	-0.361111	0.333333	2	0	0	0		1						80	140	100	80	0	100	370	-6	17	0.365787	8	1	1	1	1	1	1	1	1	0	0	1	0	1	0	1	0	1	0	1	0	1	0
1	27	1	0			2	0	0	0		1						100	135	120	100	0	0	395	23	11	0.846288	6	1	1	1	1	1	1	0	0	0	0	1	0	1	0	1	0	1	0	1	0	1	0
1	27	-1	0			4	0	0					0		1		100	135	120	100	0	0	395	23	11	0.846288	6	1	1	1	1	1	1	0	0	0	0	1	0	1	0	1	0	1	0	1	0	1	0
1	27	-1	0			4	0	0					0		1		100	135	120	100	0	0	395	23	11	0.846288	6	1	1	1	1	1	1	0	0	0	0	1	0	1	0	1	0	1	0	1	0	1	0
2	27	-1	0			6	0	1									100	135	120	100	0	0	395	23	11	0.846288	6	1	1	1	1	1	1	0	0	0	0	1	0	1	0	1	0	1	0	1	0	1	0
2	27	1	1			6	0	1									100	135	120	100	0	0	395	23	11	0.846288	6	1	1	1	1	1	1	0	0	0	0	1	0	1	0	1	0	1	0	1	0	1	0
2	27	1	1			5	0	1									100	135	120	100	0	0	395	23	11	0.846288	6	1	1	1	1	1	1	0	0	0	0	1	0	1	0	1	0	1	0	1	0	1	0
3	27	-2	-1			4	0	1					0		1		100	135	120	100	0	0	395	23	11	0.846288	6	1	1	1	1	1	1	0	0	0	0	1	0	1	0	1	0	1	0	1	0	1	0
3	27	1	1			2	0	0	0		1						100	135	120	100	0	0	395	23	11	0.846288	6	1	1	1	1	1	1	0	0	0	0	1	0	1	0	1	0	1	0	1	0	1	0
3	27	1	1			0	1	1		1		0					100	135	120	100	0	0	395	23	11	0.846288	6	1	1	1	1	1	1	0	0	0	0	1	0	1	0	1	0	1	0	1	0	1	0
4	27	-1	-1			4	0	0					0		1		100	135	120	100	0	0	395	23	11	0.846288	6	1	1	1	1	1	1	0	0	0	0	1	0	1	0	1	0	1	0	1	0	1	0
4	27	1	1			1	0	0	1		0						100	135	120	100	0	0	395	23	11	0.846288	6	1	1	1	1	1	1	0	0	0	0	1	0	1	0	1	0	1	0	1	0	1	0
4	27	2	2			1	0	0	1		0						100	135	120	100	0	0	395	23	11	0.846288	6	1	1	1	1	1	1	0	0	0	0	1	0	1	0	1	0	1	0	1	0	1	0
5	27	0	1			4	0	0					0		1		100	135	120	100	0	0	395	23	11	0.846288	6	1	1	1	1	1	1	0	0	0	0	1	0	1	0	1	0	1	0	1	0	1	0
5	27	1	2			0	1	0		1		0					100	135	120	100	0	0	395	23	11	0.846288	6	1	1	1	1	1	1	0	0	0	0	1	0	1	0	1	0	1	0	1	0	1	0
5	27	-1	0			0	4	0						0		1	100	135	120	100	0	0	395	23	11	0.846288	6	1	1	1	1	1	1	0	0	0	0	1	0	1	0	1	0	1	0	1	0	1	0
6	27	-2	-1			4	0	0					0		1		100	135	120	100	0	0	395	23	11	0.846288	6	1	1	1	1	1	1	0	0	0	0	1	0	1	0	1	0	1	0	1	0	1	0
6	27	1	2			1	0	0	1		0						100	135	120	100	0	0	395	23	11	0.846288	6	1	1	1	1	1	1	0	0	0	0	1	0	1	0	1	0	1	0	1	0	1	0
6	27	-1	-1			0	4	0						0		1	100	135	120	100	0	0	395	23	11	0.846288	6	1	1	1	1	1	1	0	0	0	0	1	0	1	0	1	0	1	0	1	0	1	0
7	27	-2	0			4	0	0					0		1		100	135	120	100	0	0	395	23	11	0.846288	6	1	1	1	1	1	1	0	0	0	0	1	0	1	0	1	0	1	0	1	0	1	0
7	27	1	1			0	1	0		1		0					100	135	120	100	0	0	395	23	11	0.846288	6	1	1	1	1	1	1	0	0	0	0	1	0	1	0	1	0	1	0	1	0	1	0
7	27	1	1			0	4	0						0		1	100	135	120	100	0	0	395	23	11	0.846288	6	1	1	1	1	1	1	0	0	0	0	1	0	1	0	1	0	1	0	1	0	1	0
8	27	1	1			4	0	1					0		1		100	135	120	100	0	0	395	23	11	0.846288	6	1	1	1	1	1	1	0	0	0	0	1	0	1	0	1	0	1	0	1	0	1	0
8	27	-1	1			4	0	1					0		1		100	135	120	100	0	0	395	23	11	0.846288	6	1	1	1	1	1	1	0	0	0	0	1	0	1	0	1	0	1	0	1	0	1	0
8	27	1	1			0	4	0						0		1	100	135	120	100	0	0	395	23	11	0.846288	6	1	1	1	1	1	1	0	0	0	0	1	0	1	0	1	0	1	0	1	0	1	0
9	27	0	1			3	0	1					1		0		100	135	120	100	0	0	395	23	11	0.846288	6	1	1	1	1	1	1	0	0	0	0	1	0	1	0	1	0	1	0	1	0	1	0
9	27	-1	1			4	0	1					0		1		100	135	120	100	0	0	395	23	11	0.846288	6	1	1	1	1	1	1	0	0	0	0	1	0	1	0	1	0	1	0	1	0	1	0
9	27	-1	-1			0	4	1						0		1	100	135	120	100	0	0	395	23	11	0.846288	6	1	1	1	1	1	1	0	0	0	0	1	0	1	0	1	0	1	0	1	0	1	0
10	27	0	0			0	3	1						1		0	100	135	120	100	0	0	395	23	11	0.846288	6	1	1	1	1	1	1	0	0	0	0	1	0	1	0	1	0	1	0	1	0	1	0
10	27	0	1			4	0	1					0		1		100	135	120	100	0	0	395	23	11	0.846288	6	1	1	1	1	1	1	0	0	0	0	1	0	1	0	1	0	1	0	1	0	1	0
10	27	0	1			0	3	1						1		0	100	135	120	100	0	0	395	23	11	0.846288	6	1	1	1	1	1	1	0	0	0	0	1	0	1	0	1	0	1	0	1	0	1	0
11	27	-1	0			4	0	1					0		1		100	135	120	100	0	0	395	23	11	0.846288	6	1	1	1	1	1	1	0	0	0	0	1	0	1	0	1	0	1	0	1	0	1	0
11	27	0	1			1	0	1	1		0						100	135	120	100	0	0	395	23	11	0.846288	6	1	1	1	1	1	1	0	0	0	0	1	0	1	0	1	0	1	0	1	0	1	0
11	27	-1	-1			4	0	0					0		1		100	135	120	100	0	0	395	23	11	0.846288	6	1	1	1	1	1	1	0	0	0	0	1	0	1	0	1	0	1	0	1	0	1	0
12	27	0	1			6	0	0									100	135	120	100	0	0	395	23	11	0.846288	6	1	1	1	1	1	1	0	0	0	0	1	0	1	0	1	0	1	0	1	0	1	0
12	27	-1	-1			0	4	0						0		1	100	135	120	100	0	0	395	23	11	0.846288	6	1	1	1	1	1	1	0	0	0	0	1	0	1	0	1	0	1	0	1	0	1	0
12	27	0	1	-0.111111	0.472222	1	0	0	1		0						100	135	120	100	0	0	395	23	11	0.846288	6	1	1	1	1	1	1	0	0	0	0	1	0	1	0	1	0	1	0	1	0	1	0
1	28	2	3			2	0	0	0		1						75	120	115	75	0	115	390	25	9	0.247334	7	1	1	1	1	1	1	1	0	0	0	1	0	1	0	1	0	1	0	1	0	1	0
1	28	-1	-1			3	0	0					1		0		75	120	115	75	0	115	390	25	9	0.247334	7	1	1	1	1	1	1	1	0	0	0	1	0	1	0	1	0	1	0	1	0	1	0
1	28	-1	0			4	0	0					0		1		75	120	115	75	0	115	390	25	9	0.247334	7	1	1	1	1	1	1	1	0	0	0	1	0	1	0	1	0	1	0	1	0	1	0
2	28	-1	0			5	0	1									75	120	115	75	0	115	390	25	9	0.247334	7	1	1	1	1	1	1	1	0	0	0	1	0	1	0	1	0	1	0	1	0	1	0
2	28	-2	-2			0	4	1						0		1	75	120	115	75	0	115	390	25	9	0.247334	7	1	1	1	1	1	1	1	0	0	0	1	0	1	0	1	0	1	0	1	0	1	0
2	28	0	1			6	0	1									75	120	115	75	0	115	390	25	9	0.247334	7	1	1	1	1	1	1	1	0	0	0	1	0	1	0	1	0	1	0	1	0	1	0
3	28	3	3			0	1	1		1		0					75	120	115	75	0	115	390	25	9	0.247334	7	1	1	1	1	1	1	1	0	0	0	1	0	1	0	1	0	1	0	1	0	1	0
3	28	0	3			0	4	0						0		1	75	120	115	75	0	115	390	25	9	0.247334	7	1	1	1	1	1	1	1	0	0	0	1	0	1	0	1	0	1	0	1	0	1	0
3	28	1	3			4	0	1					0		1		75	120	115	75	0	115	390	25	9	0.247334	7	1	1	1	1	1	1	1	0	0	0	1	0	1	0	1	0	1	0	1	0	1	0
4	28	-1	-1			4	0	0					0		1		75	120	115	75	0	115	390	25	9	0.247334	7	1	1	1	1	1	1	1	0	0	0	1	0	1	0	1	0	1	0	1	0	1	0
4	28	0	1			0	4	0						0		1	75	120	115	75	0	115	390	25	9	0.247334	7	1	1	1	1	1	1	1	0	0	0	1	0	1	0	1	0	1	0	1	0	1	0
4	28	0	2			6	0	0									75	120	115	75	0	115	390	25	9	0.247334	7	1	1	1	1	1	1	1	0	0	0	1	0	1	0	1	0	1	0	1	0	1	0
5	28	-1	-2			5	0	0									75	120	115	75	0	115	390	25	9	0.247334	7	1	1	1	1	1	1	1	0	0	0	1	0	1	0	1	0	1	0	1	0	1	0
5	28	-1	2			0	3	0						1		0	75	120	115	75	0	115	390	25	9	0.247334	7	1	1	1	1	1	1	1	0	0	0	1	0	1	0	1	0	1	0	1	0	1	0
5	28	1	2			1	0	0	1		0						75	120	115	75	0	115	390	25	9	0.247334	7	1	1	1	1	1	1	1	0	0	0	1	0	1	0	1	0	1	0	1	0	1	0
6	28	0	0			0	2	0		0		1					75	120	115	75	0	115	390	25	9	0.247334	7	1	1	1	1	1	1	1	0	0	0	1	0	1	0	1	0	1	0	1	0	1	0
6	28	2	3			2	0	0	0		1						75	120	115	75	0	115	390	25	9	0.247334	7	1	1	1	1	1	1	1	0	0	0	1	0	1	0	1	0	1	0	1	0	1	0
6	28	-3	-3			0	4	0						0		1	75	120	115	75	0	115	390	25	9	0.247334	7	1	1	1	1	1	1	1	0	0	0	1	0	1	0	1	0	1	0	1	0	1	0
7	28	2	2			0	1	0		1		0					75	120	115	75	0	115	390	25	9	0.247334	7	1	1	1	1	1	1	1	0	0	0	1	0	1	0	1	0	1	0	1	0	1	0
7	28	-2	-1			2	0	0	0		1						75	120	115	75	0	115	390	25	9	0.247334	7	1	1	1	1	1	1	1	0	0	0	1	0	1	0	1	0	1	0	1	0	1	0
7	28	1	1			0	4	0						0		1	75	120	115	75	0	115	390	25	9	0.247334	7	1	1	1	1	1	1	1	0	0	0	1	0	1	0	1	0	1	0	1	0	1	0
8	28	1	1			2	0	1	0		1						75	120	115	75	0	115	390	25	9	0.247334	7	1	1	1	1	1	1	1	0	0	0	1	0	1	0	1	0	1	0	1	0	1	0
8	28	-2	-2			6	0	1									75	120	115	75	0	115	390	25	9	0.247334	7	1	1	1	1	1	1	1	0	0	0	1	0	1	0	1	0	1	0	1	0	1	0
8	28	1	1			0	2	0		0		1					75	120	115	75	0	115	390	25	9	0.247334	7	1	1	1	1	1	1	1	0	0	0	1	0	1	0	1	0	1	0	1	0	1	0
9	28	2	2			1	0	1	1		0						75	120	115	75	0	115	390	25	9	0.247334	7	1	1	1	1	1	1	1	0	0	0	1	0	1	0	1	0	1	0	1	0	1	0
9	28	-2	-1			4	0	1					0		1		75	120	115	75	0	115	390	25	9	0.247334	7	1	1	1	1	1	1	1	0	0	0	1	0	1	0	1	0	1	0	1	0	1	0
9	28	-2	-1			0	4	1						0		1	75	120	115	75	0	115	390	25	9	0.247334	7	1	1	1	1	1	1	1	0	0	0	1	0	1	0	1	0	1	0	1	0	1	0
10	28	-3	-3			0	3	1						1		0	75	120	115	75	0	115	390	25	9	0.247334	7	1	1	1	1	1	1	1	0	0	0	1	0	1	0	1	0	1	0	1	0	1	0
10	28	-1	-1			4	0	1					0		1		75	120	115	75	0	115	390	25	9	0.247334	7	1	1	1	1	1	1	1	0	0	0	1	0	1	0	1	0	1	0	1	0	1	0
10	28	1	3			0	1	1		1		0					75	120	115	75	0	115	390	25	9	0.247334	7	1	1	1	1	1	1	1	0	0	0	1	0	1	0	1	0	1	0	1	0	1	0
11	28	-3	-3			4	0	1					0		1		75	120	115	75	0	115	390	25	9	0.247334	7	1	1	1	1	1	1	1	0	0	0	1	0	1	0	1	0	1	0	1	0	1	0
11	28	3	3			1	0	1	1		0						75	120	115	75	0	115	390	25	9	0.247334	7	1	1	1	1	1	1	1	0	0	0	1	0	1	0	1	0	1	0	1	0	1	0
11	28	-1	-2			4	0	0					0		1		75	120	115	75	0	115	390	25	9	0.247334	7	1	1	1	1	1	1	1	0	0	0	1	0	1	0	1	0	1	0	1	0	1	0
12	28	1	0			6	0	0									75	120	115	75	0	115	390	25	9	0.247334	7	1	1	1	1	1	1	1	0	0	0	1	0	1	0	1	0	1	0	1	0	1	0
12	28	-3	-3			0	4	0						0		1	75	120	115	75	0	115	390	25	9	0.247334	7	1	1	1	1	1	1	1	0	0	0	1	0	1	0	1	0	1	0	1	0	1	0
12	28	1	1	-0.222222	0.305556	2	0	0	0		1						75	120	115	75	0	115	390	25	9	0.247334	7	1	1	1	1	1	1	1	0	0	0	1	0	1	0	1	0	1	0	1	0	1	0
1	29	1	0			2	0	0	0		1						95	135	120	95	0	120	400	15	17	0.942739	5	1	1	1	1	1	0	0	0	0	0	1	0	1	0	1	0	1	0	1	0	0	1
1	29	-1	0			4	0	0					0		1		95	135	120	95	0	120	400	15	17	0.942739	5	1	1	1	1	1	0	0	0	0	0	1	0	1	0	1	0	1	0	1	0	0	1
1	29	0	0			4	0	0					0		1		95	135	120	95	0	120	400	15	17	0.942739	5	1	1	1	1	1	0	0	0	0	0	1	0	1	0	1	0	1	0	1	0	0	1
2	29	0	0			6	0	1									95	135	120	95	0	120	400	15	17	0.942739	5	1	1	1	1	1	0	0	0	0	0	1	0	1	0	1	0	1	0	1	0	0	1
2	29	0	0			6	0	1									95	135	120	95	0	120	400	15	17	0.942739	5	1	1	1	1	1	0	0	0	0	0	1	0	1	0	1	0	1	0	1	0	0	1
2	29	1	0			6	0	1									95	135	120	95	0	120	400	15	17	0.942739	5	1	1	1	1	1	0	0	0	0	0	1	0	1	0	1	0	1	0	1	0	0	1
3	29	-2	-1			3	0	1					1		0		95	135	120	95	0	120	400	15	17	0.942739	5	1	1	1	1	1	0	0	0	0	0	1	0	1	0	1	0	1	0	1	0	0	1
3	29	1	0			2	0	0	0		1						95	135	120	95	0	120	400	15	17	0.942739	5	1	1	1	1	1	0	0	0	0	0	1	0	1	0	1	0	1	0	1	0	0	1
3	29	-2	-1			3	0	1					1		0		95	135	120	95	0	120	400	15	17	0.942739	5	1	1	1	1	1	0	0	0	0	0	1	0	1	0	1	0	1	0	1	0	0	1
4	29	0	0			0	1	0		1		0					95	135	120	95	0	120	400	15	17	0.942739	5	1	1	1	1	1	0	0	0	0	0	1	0	1	0	1	0	1	0	1	0	0	1
4	29	1	0			1	0	0	1		0						95	135	120	95	0	120	400	15	17	0.942739	5	1	1	1	1	1	0	0	0	0	0	1	0	1	0	1	0	1	0	1	0	0	1
4	29	-1	-1			0	3	0						1		0	95	135	120	95	0	120	400	15	17	0.942739	5	1	1	1	1	1	0	0	0	0	0	1	0	1	0	1	0	1	0	1	0	0	1
5	29	-1	0			2	0	0	0		1						95	135	120	95	0	120	400	15	17	0.942739	5	1	1	1	1	1	0	0	0	0	0	1	0	1	0	1	0	1	0	1	0	0	1
5	29	0	0			0	2	0		0		1					95	135	120	95	0	120	400	15	17	0.942739	5	1	1	1	1	1	0	0	0	0	0	1	0	1	0	1	0	1	0	1	0	0	1
5	29	0	0			1	0	0	1		0						95	135	120	95	0	120	400	15	17	0.942739	5	1	1	1	1	1	0	0	0	0	0	1	0	1	0	1	0	1	0	1	0	0	1
6	29	-1	-1			3	0	0					1		0		95	135	120	95	0	120	400	15	17	0.942739	5	1	1	1	1	1	0	0	0	0	0	1	0	1	0	1	0	1	0	1	0	0	1
6	29	-1	-1			0	4	0						0		1	95	135	120	95	0	120	400	15	17	0.942739	5	1	1	1	1	1	0	0	0	0	0	1	0	1	0	1	0	1	0	1	0	0	1
6	29	-1	-1			0	4	0						0		1	95	135	120	95	0	120	400	15	17	0.942739	5	1	1	1	1	1	0	0	0	0	0	1	0	1	0	1	0	1	0	1	0	0	1
7	29	1	1			0	1	0		1		0					95	135	120	95	0	120	400	15	17	0.942739	5	1	1	1	1	1	0	0	0	0	0	1	0	1	0	1	0	1	0	1	0	0	1
7	29	0	0			0	1	0		1		0					95	135	120	95	0	120	400	15	17	0.942739	5	1	1	1	1	1	0	0	0	0	0	1	0	1	0	1	0	1	0	1	0	0	1
7	29	-1	0			0	4	0						0		1	95	135	120	95	0	120	400	15	17	0.942739	5	1	1	1	1	1	0	0	0	0	0	1	0	1	0	1	0	1	0	1	0	0	1
8	29	2	0			2	0	1	0		1						95	135	120	95	0	120	400	15	17	0.942739	5	1	1	1	1	1	0	0	0	0	0	1	0	1	0	1	0	1	0	1	0	0	1
8	29	-2	-1			4	0	1					0		1		95	135	120	95	0	120	400	15	17	0.942739	5	1	1	1	1	1	0	0	0	0	0	1	0	1	0	1	0	1	0	1	0	0	1
8	29	1	0			0	2	0		0		1					95	135	120	95	0	120	400	15	17	0.942739	5	1	1	1	1	1	0	0	0	0	0	1	0	1	0	1	0	1	0	1	0	0	1
9	29	2	0			2	0	1	0		1						95	135	120	95	0	120	400	15	17	0.942739	5	1	1	1	1	1	0	0	0	0	0	1	0	1	0	1	0	1	0	1	0	0	1
9	29	-1	0			4	0	1					0		1		95	135	120	95	0	120	400	15	17	0.942739	5	1	1	1	1	1	0	0	0	0	0	1	0	1	0	1	0	1	0	1	0	0	1
9	29	0	-1			0	4	1						0		1	95	135	120	95	0	120	400	15	17	0.942739	5	1	1	1	1	1	0	0	0	0	0	1	0	1	0	1	0	1	0	1	0	0	1
10	29	3	3			2	0	1	0		1						95	135	120	95	0	120	400	15	17	0.942739	5	1	1	1	1	1	0	0	0	0	0	1	0	1	0	1	0	1	0	1	0	0	1
10	29	-1	0			4	0	1					0		1		95	135	120	95	0	120	400	15	17	0.942739	5	1	1	1	1	1	0	0	0	0	0	1	0	1	0	1	0	1	0	1	0	0	1
10	29	0	0			0	1	1		1		0					95	135	120	95	0	120	400	15	17	0.942739	5	1	1	1	1	1	0	0	0	0	0	1	0	1	0	1	0	1	0	1	0	0	1
11	29	0	0			2	0	1	0		1						95	135	120	95	0	120	400	15	17	0.942739	5	1	1	1	1	1	0	0	0	0	0	1	0	1	0	1	0	1	0	1	0	0	1
11	29	0	0			1	0	1	1		0						95	135	120	95	0	120	400	15	17	0.942739	5	1	1	1	1	1	0	0	0	0	0	1	0	1	0	1	0	1	0	1	0	0	1
11	29	-1	-1			4	0	0					0		1		95	135	120	95	0	120	400	15	17	0.942739	5	1	1	1	1	1	0	0	0	0	0	1	0	1	0	1	0	1	0	1	0	0	1
12	29	1	0			2	0	0	0		1						95	135	120	95	0	120	400	15	17	0.942739	5	1	1	1	1	1	0	0	0	0	0	1	0	1	0	1	0	1	0	1	0	0	1
12	29	-1	-1			0	4	0						0		1	95	135	120	95	0	120	400	15	17	0.942739	5	1	1	1	1	1	0	0	0	0	0	1	0	1	0	1	0	1	0	1	0	0	1
12	29	0	0	-0.0833333	-0.166667	2	0	0	0		1						95	135	120	95	0	120	400	15	17	0.942739	5	1	1	1	1	1	0	0	0	0	0	1	0	1	0	1	0	1	0	1	0	0	1
1	30	1	0			2	0	0	0		1						80	130	125	80	0	125	380	-120	7	0.831557	9	1	1	1	1	1	1	1	1	1	0	1	0	1	0	1	0	1	0	1	0	1	0
1	30	-1	-1			4	0	0					0		1		80	130	125	80	0	125	380	-120	7	0.831557	9	1	1	1	1	1	1	1	1	1	0	1	0	1	0	1	0	1	0	1	0	1	0
1	30	2	0			4	0	0					0		1		80	130	125	80	0	125	380	-120	7	0.831557	9	1	1	1	1	1	1	1	1	1	0	1	0	1	0	1	0	1	0	1	0	1	0
2	30	-1	0			6	0	1									80	130	125	80	0	125	380	-120	7	0.831557	9	1	1	1	1	1	1	1	1	1	0	1	0	1	0	1	0	1	0	1	0	1	0
2	30	1	0			6	0	1									80	130	125	80	0	125	380	-120	7	0.831557	9	1	1	1	1	1	1	1	1	1	0	1	0	1	0	1	0	1	0	1	0	1	0
2	30	1	0			5	0	1									80	130	125	80	0	125	380	-120	7	0.831557	9	1	1	1	1	1	1	1	1	1	0	1	0	1	0	1	0	1	0	1	0	1	0
3	30	-3	-3			4	0	1					0		1		80	130	125	80	0	125	380	-120	7	0.831557	9	1	1	1	1	1	1	1	1	1	0	1	0	1	0	1	0	1	0	1	0	1	0
3	30	2	2			2	0	0	0		1						80	130	125	80	0	125	380	-120	7	0.831557	9	1	1	1	1	1	1	1	1	1	0	1	0	1	0	1	0	1	0	1	0	1	0
3	30	2	2			0	1	1		1		0					80	130	125	80	0	125	380	-120	7	0.831557	9	1	1	1	1	1	1	1	1	1	0	1	0	1	0	1	0	1	0	1	0	1	0
4	30	-2	-3			4	0	0					0		1		80	130	125	80	0	125	380	-120	7	0.831557	9	1	1	1	1	1	1	1	1	1	0	1	0	1	0	1	0	1	0	1	0	1	0
4	30	2	3			2	0	0	0		1						80	130	125	80	0	125	380	-120	7	0.831557	9	1	1	1	1	1	1	1	1	1	0	1	0	1	0	1	0	1	0	1	0	1	0
4	30	2	2			1	0	0	1		0						80	130	125	80	0	125	380	-120	7	0.831557	9	1	1	1	1	1	1	1	1	1	0	1	0	1	0	1	0	1	0	1	0	1	0
5	30	0	-2			4	0	0					0		1		80	130	125	80	0	125	380	-120	7	0.831557	9	1	1	1	1	1	1	1	1	1	0	1	0	1	0	1	0	1	0	1	0	1	0
5	30	-1	1			2	0	0	0		1						80	130	125	80	0	125	380	-120	7	0.831557	9	1	1	1	1	1	1	1	1	1	0	1	0	1	0	1	0	1	0	1	0	1	0
5	30	-2	-2			0	4	0						0		1	80	130	125	80	0	125	380	-120	7	0.831557	9	1	1	1	1	1	1	1	1	1	0	1	0	1	0	1	0	1	0	1	0	1	0
6	30	-3	-3			4	0	0					0		1		80	130	125	80	0	125	380	-120	7	0.831557	9	1	1	1	1	1	1	1	1	1	0	1	0	1	0	1	0	1	0	1	0	1	0
6	30	2	2			1	0	0	1		0						80	130	125	80	0	125	380	-120	7	0.831557	9	1	1	1	1	1	1	1	1	1	0	1	0	1	0	1	0	1	0	1	0	1	0
6	30	-2	-3			0	4	0						0		1	80	130	125	80	0	125	380	-120	7	0.831557	9	1	1	1	1	1	1	1	1	1	0	1	0	1	0	1	0	1	0	1	0	1	0
7	30	-3	-3			4	0	0					0		1		80	130	125	80	0	125	380	-120	7	0.831557	9	1	1	1	1	1	1	1	1	1	0	1	0	1	0	1	0	1	0	1	0	1	0
7	30	1	1			0	1	0		1		0					80	130	125	80	0	125	380	-120	7	0.831557	9	1	1	1	1	1	1	1	1	1	0	1	0	1	0	1	0	1	0	1	0	1	0
7	30	-2	-2			0	4	0						0		1	80	130	125	80	0	125	380	-120	7	0.831557	9	1	1	1	1	1	1	1	1	1	0	1	0	1	0	1	0	1	0	1	0	1	0
8	30	-2	-3			4	0	1					0		1		80	130	125	80	0	125	380	-120	7	0.831557	9	1	1	1	1	1	1	1	1	1	0	1	0	1	0	1	0	1	0	1	0	1	0
8	30	-1	-1			4	0	1					0		1		80	130	125	80	0	125	380	-120	7	0.831557	9	1	1	1	1	1	1	1	1	1	0	1	0	1	0	1	0	1	0	1	0	1	0
8	30	0	-1			0	4	0						0		1	80	130	125	80	0	125	380	-120	7	0.831557	9	1	1	1	1	1	1	1	1	1	0	1	0	1	0	1	0	1	0	1	0	1	0
9	30	1	-2			3	0	1					1		0		80	130	125	80	0	125	380	-120	7	0.831557	9	1	1	1	1	1	1	1	1	1	0	1	0	1	0	1	0	1	0	1	0	1	0
9	30	-2	-2			4	0	1					0		1		80	130	125	80	0	125	380	-120	7	0.831557	9	1	1	1	1	1	1	1	1	1	0	1	0	1	0	1	0	1	0	1	0	1	0
9	30	-3	-3			0	4	1						0		1	80	130	125	80	0	125	380	-120	7	0.831557	9	1	1	1	1	1	1	1	1	1	0	1	0	1	0	1	0	1	0	1	0	1	0
10	30	-1	-1			0	3	1						1		0	80	130	125	80	0	125	380	-120	7	0.831557	9	1	1	1	1	1	1	1	1	1	0	1	0	1	0	1	0	1	0	1	0	1	0
10	30	1	-1			4	0	1					0		1		80	130	125	80	0	125	380	-120	7	0.831557	9	1	1	1	1	1	1	1	1	1	0	1	0	1	0	1	0	1	0	1	0	1	0
10	30	1	-1			0	3	1						1		0	80	130	125	80	0	125	380	-120	7	0.831557	9	1	1	1	1	1	1	1	1	1	0	1	0	1	0	1	0	1	0	1	0	1	0
11	30	-1	-1			4	0	1					0		1		80	130	125	80	0	125	380	-120	7	0.831557	9	1	1	1	1	1	1	1	1	1	0	1	0	1	0	1	0	1	0	1	0	1	0
11	30	1	2			1	0	1	1		0						80	130	125	80	0	125	380	-120	7	0.831557	9	1	1	1	1	1	1	1	1	1	0	1	0	1	0	1	0	1	0	1	0	1	0
11	30	-1	-1			4	0	0					0		1		80	130	125	80	0	125	380	-120	7	0.831557	9	1	1	1	1	1	1	1	1	1	0	1	0	1	0	1	0	1	0	1	0	1	0
12	30	1	0			6	0	0									80	130	125	80	0	125	380	-120	7	0.831557	9	1	1	1	1	1	1	1	1	1	0	1	0	1	0	1	0	1	0	1	0	1	0
12	30	-1	-2			0	4	0						0		1	80	130	125	80	0	125	380	-120	7	0.831557	9	1	1	1	1	1	1	1	1	1	0	1	0	1	0	1	0	1	0	1	0	1	0
12	30	1	1	-0.277778	-0.694444	2	0	0	0		1						80	130	125	80	0	125	380	-120	7	0.831557	9	1	1	1	1	1	1	1	1	1	0	1	0	1	0	1	0	1	0	1	0	1	0
1	31	0	2			1	0	0	1		0						70	115	100	70	0	100	375	-19	-6	0.745258	6	1	1	1	1	1	1	0	0	0	0	1	0	1	0	1	0	1	0	1	0	1	0
1	31	-1	2			4	0	0					0		1		70	115	100	70	0	100	375	-19	-6	0.745258	6	1	1	1	1	1	1	0	0	0	0	1	0	1	0	1	0	1	0	1	0	1	0
1	31	-1	2			4	0	0					0		1		70	115	100	70	0	100	375	-19	-6	0.745258	6	1	1	1	1	1	1	0	0	0	0	1	0	1	0	1	0	1	0	1	0	1	0
2	31	0	2			0	1	1		1		0					70	115	100	70	0	100	375	-19	-6	0.745258	6	1	1	1	1	1	1	0	0	0	0	1	0	1	0	1	0	1	0	1	0	1	0
2	31	0	2			6	0	1									70	115	100	70	0	100	375	-19	-6	0.745258	6	1	1	1	1	1	1	0	0	0	0	1	0	1	0	1	0	1	0	1	0	1	0
2	31	0	2			6	0	1									70	115	100	70	0	100	375	-19	-6	0.745258	6	1	1	1	1	1	1	0	0	0	0	1	0	1	0	1	0	1	0	1	0	1	0
3	31	-1	2			4	0	1					0		1		70	115	100	70	0	100	375	-19	-6	0.745258	6	1	1	1	1	1	1	0	0	0	0	1	0	1	0	1	0	1	0	1	0	1	0
3	31	0	2			1	0	0	1		0						70	115	100	70	0	100	375	-19	-6	0.745258	6	1	1	1	1	1	1	0	0	0	0	1	0	1	0	1	0	1	0	1	0	1	0
3	31	0	2			4	0	1					0		1		70	115	100	70	0	100	375	-19	-6	0.745258	6	1	1	1	1	1	1	0	0	0	0	1	0	1	0	1	0	1	0	1	0	1	0
4	31	0	2			4	0	0					0		1		70	115	100	70	0	100	375	-19	-6	0.745258	6	1	1	1	1	1	1	0	0	0	0	1	0	1	0	1	0	1	0	1	0	1	0
4	31	0	1			0	4	0						0		1	70	115	100	70	0	100	375	-19	-6	0.745258	6	1	1	1	1	1	1	0	0	0	0	1	0	1	0	1	0	1	0	1	0	1	0
4	31	0	2			6	0	0									70	115	100	70	0	100	375	-19	-6	0.745258	6	1	1	1	1	1	1	0	0	0	0	1	0	1	0	1	0	1	0	1	0	1	0
5	31	0	2			4	0	0					0		1		70	115	100	70	0	100	375	-19	-6	0.745258	6	1	1	1	1	1	1	0	0	0	0	1	0	1	0	1	0	1	0	1	0	1	0
5	31	0	2			0	2	0		0		1					70	115	100	70	0	100	375	-19	-6	0.745258	6	1	1	1	1	1	1	0	0	0	0	1	0	1	0	1	0	1	0	1	0	1	0
5	31	0	2			1	0	0	1		0						70	115	100	70	0	100	375	-19	-6	0.745258	6	1	1	1	1	1	1	0	0	0	0	1	0	1	0	1	0	1	0	1	0	1	0
6	31	-1	1			4	0	0					0		1		70	115	100	70	0	100	375	-19	-6	0.745258	6	1	1	1	1	1	1	0	0	0	0	1	0	1	0	1	0	1	0	1	0	1	0
6	31	0	1			0	4	0						0		1	70	115	100	70	0	100	375	-19	-6	0.745258	6	1	1	1	1	1	1	0	0	0	0	1	0	1	0	1	0	1	0	1	0	1	0
6	31	0	-1			0	4	0						0		1	70	115	100	70	0	100	375	-19	-6	0.745258	6	1	1	1	1	1	1	0	0	0	0	1	0	1	0	1	0	1	0	1	0	1	0
7	31	-1	-1			4	0	0					0		1		70	115	100	70	0	100	375	-19	-6	0.745258	6	1	1	1	1	1	1	0	0	0	0	1	0	1	0	1	0	1	0	1	0	1	0
7	31	-1	1			0	6	0									70	115	100	70	0	100	375	-19	-6	0.745258	6	1	1	1	1	1	1	0	0	0	0	1	0	1	0	1	0	1	0	1	0	1	0
7	31	0	1			0	4	0						0		1	70	115	100	70	0	100	375	-19	-6	0.745258	6	1	1	1	1	1	1	0	0	0	0	1	0	1	0	1	0	1	0	1	0	1	0
8	31	0	1			4	0	1					0		1		70	115	100	70	0	100	375	-19	-6	0.745258	6	1	1	1	1	1	1	0	0	0	0	1	0	1	0	1	0	1	0	1	0	1	0
8	31	-1	1			0	2	1		0		1					70	115	100	70	0	100	375	-19	-6	0.745258	6	1	1	1	1	1	1	0	0	0	0	1	0	1	0	1	0	1	0	1	0	1	0
8	31	0	-1			0	2	0		0		1					70	115	100	70	0	100	375	-19	-6	0.745258	6	1	1	1	1	1	1	0	0	0	0	1	0	1	0	1	0	1	0	1	0	1	0
9	31	-1	1			4	0	1					0		1		70	115	100	70	0	100	375	-19	-6	0.745258	6	1	1	1	1	1	1	0	0	0	0	1	0	1	0	1	0	1	0	1	0	1	0
9	31	1	1			0	1	1		1		0					70	115	100	70	0	100	375	-19	-6	0.745258	6	1	1	1	1	1	1	0	0	0	0	1	0	1	0	1	0	1	0	1	0	1	0
9	31	0	2			0	4	1						0		1	70	115	100	70	0	100	375	-19	-6	0.745258	6	1	1	1	1	1	1	0	0	0	0	1	0	1	0	1	0	1	0	1	0	1	0
10	31	0	1			4	0	1					0		1		70	115	100	70	0	100	375	-19	-6	0.745258	6	1	1	1	1	1	1	0	0	0	0	1	0	1	0	1	0	1	0	1	0	1	0
10	31	0	1			2	0	1	0		1						70	115	100	70	0	100	375	-19	-6	0.745258	6	1	1	1	1	1	1	0	0	0	0	1	0	1	0	1	0	1	0	1	0	1	0
10	31	0	1			0	2	1		0		1					70	115	100	70	0	100	375	-19	-6	0.745258	6	1	1	1	1	1	1	0	0	0	0	1	0	1	0	1	0	1	0	1	0	1	0
11	31	0	1			4	0	1					0		1		70	115	100	70	0	100	375	-19	-6	0.745258	6	1	1	1	1	1	1	0	0	0	0	1	0	1	0	1	0	1	0	1	0	1	0
11	31	0	2			1	0	1	1		0						70	115	100	70	0	100	375	-19	-6	0.745258	6	1	1	1	1	1	1	0	0	0	0	1	0	1	0	1	0	1	0	1	0	1	0
11	31	0	1			0	1	0		1		0					70	115	100	70	0	100	375	-19	-6	0.745258	6	1	1	1	1	1	1	0	0	0	0	1	0	1	0	1	0	1	0	1	0	1	0
12	31	0	2			4	0	0					0		1		70	115	100	70	0	100	375	-19	-6	0.745258	6	1	1	1	1	1	1	0	0	0	0	1	0	1	0	1	0	1	0	1	0	1	0
12	31	0	-1			0	4	0						0		1	70	115	100	70	0	100	375	-19	-6	0.745258	6	1	1	1	1	1	1	0	0	0	0	1	0	1	0	1	0	1	0	1	0	1	0
12	31	0	1	-0.194444	1.25	2	0	0	0		1						70	115	100	70	0	100	375	-19	-6	0.745258	6	1	1	1	1	1	1	0	0	0	0	1	0	1	0	1	0	1	0	1	0	1	0
1	32	1	3			2	0	0	0		1						100	115	125	100	0	125	400	18	1	0.0281041	6	1	1	1	1	1	1	0	0	0	0	1	0	1	0	1	0	1	0	1	0	1	0
1	32	-1	3			4	0	0					0		1		100	115	125	100	0	125	400	18	1	0.0281041	6	1	1	1	1	1	1	0	0	0	0	1	0	1	0	1	0	1	0	1	0	1	0
1	32	0	3			4	0	0					0		1		100	115	125	100	0	125	400	18	1	0.0281041	6	1	1	1	1	1	1	0	0	0	0	1	0	1	0	1	0	1	0	1	0	1	0
2	32	-1	3			6	0	1									100	115	125	100	0	125	400	18	1	0.0281041	6	1	1	1	1	1	1	0	0	0	0	1	0	1	0	1	0	1	0	1	0	1	0
2	32	0	3			6	0	1									100	115	125	100	0	125	400	18	1	0.0281041	6	1	1	1	1	1	1	0	0	0	0	1	0	1	0	1	0	1	0	1	0	1	0
2	32	1	3			5	0	1									100	115	125	100	0	125	400	18	1	0.0281041	6	1	1	1	1	1	1	0	0	0	0	1	0	1	0	1	0	1	0	1	0	1	0
3	32	-1	3			4	0	0					0		1		100	115	125	100	0	125	400	18	1	0.0281041	6	1	1	1	1	1	1	0	0	0	0	1	0	1	0	1	0	1	0	1	0	1	0
3	32	1	3			2	0	1	0		1						100	115	125	100	0	125	400	18	1	0.0281041	6	1	1	1	1	1	1	0	0	0	0	1	0	1	0	1	0	1	0	1	0	1	0
3	32	1	3			0	2	0		0		1					100	115	125	100	0	125	400	18	1	0.0281041	6	1	1	1	1	1	1	0	0	0	0	1	0	1	0	1	0	1	0	1	0	1	0
4	32	0	3			4	0	0					0		1		100	115	125	100	0	125	400	18	1	0.0281041	6	1	1	1	1	1	1	0	0	0	0	1	0	1	0	1	0	1	0	1	0	1	0
4	32	2	3			2	0	0	0		1						100	115	125	100	0	125	400	18	1	0.0281041	6	1	1	1	1	1	1	0	0	0	0	1	0	1	0	1	0	1	0	1	0	1	0
4	32	1	3			0	6	0									100	115	125	100	0	125	400	18	1	0.0281041	6	1	1	1	1	1	1	0	0	0	0	1	0	1	0	1	0	1	0	1	0	1	0
5	32	1	3			3	0	0					1		0		100	115	125	100	0	125	400	18	1	0.0281041	6	1	1	1	1	1	1	0	0	0	0	1	0	1	0	1	0	1	0	1	0	1	0
5	32	0	3			2	0	0	0		1						100	115	125	100	0	125	400	18	1	0.0281041	6	1	1	1	1	1	1	0	0	0	0	1	0	1	0	1	0	1	0	1	0	1	0
5	32	-1	3			0	4	0						0		1	100	115	125	100	0	125	400	18	1	0.0281041	6	1	1	1	1	1	1	0	0	0	0	1	0	1	0	1	0	1	0	1	0	1	0
6	32	1	3			0	1	0		1		0					100	115	125	100	0	125	400	18	1	0.0281041	6	1	1	1	1	1	1	0	0	0	0	1	0	1	0	1	0	1	0	1	0	1	0
6	32	1	3			1	0	0	1		0						100	115	125	100	0	125	400	18	1	0.0281041	6	1	1	1	1	1	1	0	0	0	0	1	0	1	0	1	0	1	0	1	0	1	0
6	32	1	3			0	4	0						0		1	100	115	125	100	0	125	400	18	1	0.0281041	6	1	1	1	1	1	1	0	0	0	0	1	0	1	0	1	0	1	0	1	0	1	0
7	32	1	3			4	0	0					0		1		100	115	125	100	0	125	400	18	1	0.0281041	6	1	1	1	1	1	1	0	0	0	0	1	0	1	0	1	0	1	0	1	0	1	0
7	32	1	3			0	1	0		1		0					100	115	125	100	0	125	400	18	1	0.0281041	6	1	1	1	1	1	1	0	0	0	0	1	0	1	0	1	0	1	0	1	0	1	0
7	32	1	3			0	4	0						0		1	100	115	125	100	0	125	400	18	1	0.0281041	6	1	1	1	1	1	1	0	0	0	0	1	0	1	0	1	0	1	0	1	0	1	0
8	32	1	3			4	0	1					0		1		100	115	125	100	0	125	400	18	1	0.0281041	6	1	1	1	1	1	1	0	0	0	0	1	0	1	0	1	0	1	0	1	0	1	0
8	32	0	3			4	0	1					0		1		100	115	125	100	0	125	400	18	1	0.0281041	6	1	1	1	1	1	1	0	0	0	0	1	0	1	0	1	0	1	0	1	0	1	0
8	32	1	3			0	4	0						0		1	100	115	125	100	0	125	400	18	1	0.0281041	6	1	1	1	1	1	1	0	0	0	0	1	0	1	0	1	0	1	0	1	0	1	0
9	32	1	3			1	0	1	1		0						100	115	125	100	0	125	400	18	1	0.0281041	6	1	1	1	1	1	1	0	0	0	0	1	0	1	0	1	0	1	0	1	0	1	0
9	32	-1	3			4	0	1					0		1		100	115	125	100	0	125	400	18	1	0.0281041	6	1	1	1	1	1	1	0	0	0	0	1	0	1	0	1	0	1	0	1	0	1	0
9	32	0	3			0	4	1						0		1	100	115	125	100	0	125	400	18	1	0.0281041	6	1	1	1	1	1	1	0	0	0	0	1	0	1	0	1	0	1	0	1	0	1	0
10	32	-1	3			0	3	1						1		0	100	115	125	100	0	125	400	18	1	0.0281041	6	1	1	1	1	1	1	0	0	0	0	1	0	1	0	1	0	1	0	1	0	1	0
10	32	1	3			4	0	1					0		1		100	115	125	100	0	125	400	18	1	0.0281041	6	1	1	1	1	1	1	0	0	0	0	1	0	1	0	1	0	1	0	1	0	1	0
10	32	0	3			0	3	1						1		0	100	115	125	100	0	125	400	18	1	0.0281041	6	1	1	1	1	1	1	0	0	0	0	1	0	1	0	1	0	1	0	1	0	1	0
11	32	1	3			4	0	1					0		1		100	115	125	100	0	125	400	18	1	0.0281041	6	1	1	1	1	1	1	0	0	0	0	1	0	1	0	1	0	1	0	1	0	1	0
11	32	1	3			1	0	1	1		0						100	115	125	100	0	125	400	18	1	0.0281041	6	1	1	1	1	1	1	0	0	0	0	1	0	1	0	1	0	1	0	1	0	1	0
11	32	0	3			4	0	0					0		1		100	115	125	100	0	125	400	18	1	0.0281041	6	1	1	1	1	1	1	0	0	0	0	1	0	1	0	1	0	1	0	1	0	1	0
12	32	1	3			6	0	0									100	115	125	100	0	125	400	18	1	0.0281041	6	1	1	1	1	1	1	0	0	0	0	1	0	1	0	1	0	1	0	1	0	1	0
12	32	-1	3			0	4	0						0		1	100	115	125	100	0	125	400	18	1	0.0281041	6	1	1	1	1	1	1	0	0	0	0	1	0	1	0	1	0	1	0	1	0	1	0
12	32	1	3	0.416667	3	2	0	0	0		1						100	115	125	100	0	125	400	18	1	0.0281041	6	1	1	1	1	1	1	0	0	0	0	1	0	1	0	1	0	1	0	1	0	1	0
1	33	2	1			2	0	0	0		1						90	110	120	90	0	120	395	8	21	0.857967	6	1	1	1	1	1	1	0	0	0	0	1	0	1	0	1	0	1	0	1	0	1	0
1	33	-1	0			4	0	0					0		1		90	110	120	90	0	120	395	8	21	0.857967	6	1	1	1	1	1	1	0	0	0	0	1	0	1	0	1	0	1	0	1	0	1	0
1	33	-2	0			4	0	0					0		1		90	110	120	90	0	120	395	8	21	0.857967	6	1	1	1	1	1	1	0	0	0	0	1	0	1	0	1	0	1	0	1	0	1	0
2	33	-2	-2			6	0	1									90	110	120	90	0	120	395	8	21	0.857967	6	1	1	1	1	1	1	0	0	0	0	1	0	1	0	1	0	1	0	1	0	1	0
2	33	0	1			6	0	1									90	110	120	90	0	120	395	8	21	0.857967	6	1	1	1	1	1	1	0	0	0	0	1	0	1	0	1	0	1	0	1	0	1	0
2	33	-2	1			5	0	1									90	110	120	90	0	120	395	8	21	0.857967	6	1	1	1	1	1	1	0	0	0	0	1	0	1	0	1	0	1	0	1	0	1	0
3	33	-3	-2			4	0	0					0		1		90	110	120	90	0	120	395	8	21	0.857967	6	1	1	1	1	1	1	0	0	0	0	1	0	1	0	1	0	1	0	1	0	1	0
3	33	1	1			2	0	1	0		1						90	110	120	90	0	120	395	8	21	0.857967	6	1	1	1	1	1	1	0	0	0	0	1	0	1	0	1	0	1	0	1	0	1	0
3	33	2	2			0	1	0		1		0					90	110	120	90	0	120	395	8	21	0.857967	6	1	1	1	1	1	1	0	0	0	0	1	0	1	0	1	0	1	0	1	0	1	0
4	33	-3	1			4	0	0					0		1		90	110	120	90	0	120	395	8	21	0.857967	6	1	1	1	1	1	1	0	0	0	0	1	0	1	0	1	0	1	0	1	0	1	0
4	33	2	1			2	0	0	0		1						90	110	120	90	0	120	395	8	21	0.857967	6	1	1	1	1	1	1	0	0	0	0	1	0	1	0	1	0	1	0	1	0	1	0
4	33	3	3			1	0	0	1		0						90	110	120	90	0	120	395	8	21	0.857967	6	1	1	1	1	1	1	0	0	0	0	1	0	1	0	1	0	1	0	1	0	1	0
5	33	-2	1			4	0	0					0		1		90	110	120	90	0	120	395	8	21	0.857967	6	1	1	1	1	1	1	0	0	0	0	1	0	1	0	1	0	1	0	1	0	1	0
5	33	-3	-1			2	0	0	0		1						90	110	120	90	0	120	395	8	21	0.857967	6	1	1	1	1	1	1	0	0	0	0	1	0	1	0	1	0	1	0	1	0	1	0
5	33	-1	-3			0	4	0						0		1	90	110	120	90	0	120	395	8	21	0.857967	6	1	1	1	1	1	1	0	0	0	0	1	0	1	0	1	0	1	0	1	0	1	0
6	33	-3	0			4	0	0					0		1		90	110	120	90	0	120	395	8	21	0.857967	6	1	1	1	1	1	1	0	0	0	0	1	0	1	0	1	0	1	0	1	0	1	0
6	33	1	0			1	0	0	1		0						90	110	120	90	0	120	395	8	21	0.857967	6	1	1	1	1	1	1	0	0	0	0	1	0	1	0	1	0	1	0	1	0	1	0
6	33	-3	-3			0	4	0						0		1	90	110	120	90	0	120	395	8	21	0.857967	6	1	1	1	1	1	1	0	0	0	0	1	0	1	0	1	0	1	0	1	0	1	0
7	33	-3	0			4	0	0					0		1		90	110	120	90	0	120	395	8	21	0.857967	6	1	1	1	1	1	1	0	0	0	0	1	0	1	0	1	0	1	0	1	0	1	0
7	33	0	0			0	1	0		1		0					90	110	120	90	0	120	395	8	21	0.857967	6	1	1	1	1	1	1	0	0	0	0	1	0	1	0	1	0	1	0	1	0	1	0
7	33	0	0			0	4	0						0		1	90	110	120	90	0	120	395	8	21	0.857967	6	1	1	1	1	1	1	0	0	0	0	1	0	1	0	1	0	1	0	1	0	1	0
8	33	1	0			4	0	1					0		1		90	110	120	90	0	120	395	8	21	0.857967	6	1	1	1	1	1	1	0	0	0	0	1	0	1	0	1	0	1	0	1	0	1	0
8	33	-1	0			4	0	1					0		1		90	110	120	90	0	120	395	8	21	0.857967	6	1	1	1	1	1	1	0	0	0	0	1	0	1	0	1	0	1	0	1	0	1	0
8	33	1	0			0	4	0						0		1	90	110	120	90	0	120	395	8	21	0.857967	6	1	1	1	1	1	1	0	0	0	0	1	0	1	0	1	0	1	0	1	0	1	0
9	33	0	0			4	0	1					0		1		90	110	120	90	0	120	395	8	21	0.857967	6	1	1	1	1	1	1	0	0	0	0	1	0	1	0	1	0	1	0	1	0	1	0
9	33	-3	-2			4	0	1					0		1		90	110	120	90	0	120	395	8	21	0.857967	6	1	1	1	1	1	1	0	0	0	0	1	0	1	0	1	0	1	0	1	0	1	0
9	33	-2	-2			0	4	1						0		1	90	110	120	90	0	120	395	8	21	0.857967	6	1	1	1	1	1	1	0	0	0	0	1	0	1	0	1	0	1	0	1	0	1	0
10	33	1	1			4	0	1					0		1		90	110	120	90	0	120	395	8	21	0.857967	6	1	1	1	1	1	1	0	0	0	0	1	0	1	0	1	0	1	0	1	0	1	0
10	33	0	0			4	0	1					0		1		90	110	120	90	0	120	395	8	21	0.857967	6	1	1	1	1	1	1	0	0	0	0	1	0	1	0	1	0	1	0	1	0	1	0
10	33	0	0			0	3	1						1		0	90	110	120	90	0	120	395	8	21	0.857967	6	1	1	1	1	1	1	0	0	0	0	1	0	1	0	1	0	1	0	1	0	1	0
11	33	-1	0			4	0	1					0		1		90	110	120	90	0	120	395	8	21	0.857967	6	1	1	1	1	1	1	0	0	0	0	1	0	1	0	1	0	1	0	1	0	1	0
11	33	0	0			1	0	1	1		0						90	110	120	90	0	120	395	8	21	0.857967	6	1	1	1	1	1	1	0	0	0	0	1	0	1	0	1	0	1	0	1	0	1	0
11	33	-1	-1			4	0	0					0		1		90	110	120	90	0	120	395	8	21	0.857967	6	1	1	1	1	1	1	0	0	0	0	1	0	1	0	1	0	1	0	1	0	1	0
12	33	0	0			4	0	0					0		1		90	110	120	90	0	120	395	8	21	0.857967	6	1	1	1	1	1	1	0	0	0	0	1	0	1	0	1	0	1	0	1	0	1	0
12	33	-3	-3			0	4	0						0		1	90	110	120	90	0	120	395	8	21	0.857967	6	1	1	1	1	1	1	0	0	0	0	1	0	1	0	1	0	1	0	1	0	1	0
12	33	1	1	-0.666667	-0.138889	2	0	0	0		1						90	110	120	90	0	120	395	8	21	0.857967	6	1	1	1	1	1	1	0	0	0	0	1	0	1	0	1	0	1	0	1	0	1	0
1	34	1	3			2	0	0	0		1						70	135	115	70	0	115	345	16	6	0.636128	7	1	1	1	1	1	1	1	0	0	0	1	0	1	0	1	0	1	0	1	0	1	0
1	34	-1	1			4	0	0					0		1		70	135	115	70	0	115	345	16	6	0.636128	7	1	1	1	1	1	1	1	0	0	0	1	0	1	0	1	0	1	0	1	0	1	0
1	34	-1	0			4	0	0					0		1		70	135	115	70	0	115	345	16	6	0.636128	7	1	1	1	1	1	1	1	0	0	0	1	0	1	0	1	0	1	0	1	0	1	0
2	34	-2	0			6	0	1									70	135	115	70	0	115	345	16	6	0.636128	7	1	1	1	1	1	1	1	0	0	0	1	0	1	0	1	0	1	0	1	0	1	0
2	34	-1	1			6	0	1									70	135	115	70	0	115	345	16	6	0.636128	7	1	1	1	1	1	1	1	0	0	0	1	0	1	0	1	0	1	0	1	0	1	0
2	34	-1	1			6	0	1									70	135	115	70	0	115	345	16	6	0.636128	7	1	1	1	1	1	1	1	0	0	0	1	0	1	0	1	0	1	0	1	0	1	0
3	34	-3	-1			4	0	1					0		1		70	135	115	70	0	115	345	16	6	0.636128	7	1	1	1	1	1	1	1	0	0	0	1	0	1	0	1	0	1	0	1	0	1	0
3	34	2	1			1	0	0	1		0						70	135	115	70	0	115	345	16	6	0.636128	7	1	1	1	1	1	1	1	0	0	0	1	0	1	0	1	0	1	0	1	0	1	0
3	34	-3	2			4	0	1					0		1		70	135	115	70	0	115	345	16	6	0.636128	7	1	1	1	1	1	1	1	0	0	0	1	0	1	0	1	0	1	0	1	0	1	0
4	34	-1	1			4	0	0					0		1		70	135	115	70	0	115	345	16	6	0.636128	7	1	1	1	1	1	1	1	0	0	0	1	0	1	0	1	0	1	0	1	0	1	0
4	34	-1	1			0	4	0						0		1	70	135	115	70	0	115	345	16	6	0.636128	7	1	1	1	1	1	1	1	0	0	0	1	0	1	0	1	0	1	0	1	0	1	0
4	34	-1	1			5	0	0									70	135	115	70	0	115	345	16	6	0.636128	7	1	1	1	1	1	1	1	0	0	0	1	0	1	0	1	0	1	0	1	0	1	0
5	34	-2	1			4	0	0					0		1		70	135	115	70	0	115	345	16	6	0.636128	7	1	1	1	1	1	1	1	0	0	0	1	0	1	0	1	0	1	0	1	0	1	0
5	34	0	1			0	2	0		0		1					70	135	115	70	0	115	345	16	6	0.636128	7	1	1	1	1	1	1	1	0	0	0	1	0	1	0	1	0	1	0	1	0	1	0
5	34	-2	0			0	4	0						0		1	70	135	115	70	0	115	345	16	6	0.636128	7	1	1	1	1	1	1	1	0	0	0	1	0	1	0	1	0	1	0	1	0	1	0
6	34	-3	-1			4	0	0					0		1		70	135	115	70	0	115	345	16	6	0.636128	7	1	1	1	1	1	1	1	0	0	0	1	0	1	0	1	0	1	0	1	0	1	0
6	34	-1	-1			0	4	0						0		1	70	135	115	70	0	115	345	16	6	0.636128	7	1	1	1	1	1	1	1	0	0	0	1	0	1	0	1	0	1	0	1	0	1	0
6	34	-2	-1			0	4	0						0		1	70	135	115	70	0	115	345	16	6	0.636128	7	1	1	1	1	1	1	1	0	0	0	1	0	1	0	1	0	1	0	1	0	1	0
7	34	-3	1			4	0	0					0		1		70	135	115	70	0	115	345	16	6	0.636128	7	1	1	1	1	1	1	1	0	0	0	1	0	1	0	1	0	1	0	1	0	1	0
7	34	1	1			0	5	0									70	135	115	70	0	115	345	16	6	0.636128	7	1	1	1	1	1	1	1	0	0	0	1	0	1	0	1	0	1	0	1	0	1	0
7	34	1	0			0	4	0						0		1	70	135	115	70	0	115	345	16	6	0.636128	7	1	1	1	1	1	1	1	0	0	0	1	0	1	0	1	0	1	0	1	0	1	0
8	34	1	1			4	0	1					0		1		70	135	115	70	0	115	345	16	6	0.636128	7	1	1	1	1	1	1	1	0	0	0	1	0	1	0	1	0	1	0	1	0	1	0
8	34	-2	0			4	0	1					0		1		70	135	115	70	0	115	345	16	6	0.636128	7	1	1	1	1	1	1	1	0	0	0	1	0	1	0	1	0	1	0	1	0	1	0
8	34	1	1			0	4	0						0		1	70	135	115	70	0	115	345	16	6	0.636128	7	1	1	1	1	1	1	1	0	0	0	1	0	1	0	1	0	1	0	1	0	1	0
9	34	2	0			4	0	1					0		1		70	135	115	70	0	115	345	16	6	0.636128	7	1	1	1	1	1	1	1	0	0	0	1	0	1	0	1	0	1	0	1	0	1	0
9	34	-3	-1			4	0	1					0		1		70	135	115	70	0	115	345	16	6	0.636128	7	1	1	1	1	1	1	1	0	0	0	1	0	1	0	1	0	1	0	1	0	1	0
9	34	-2	-1			0	4	1						0		1	70	135	115	70	0	115	345	16	6	0.636128	7	1	1	1	1	1	1	1	0	0	0	1	0	1	0	1	0	1	0	1	0	1	0
10	34	1	1			4	0	1					0		1		70	135	115	70	0	115	345	16	6	0.636128	7	1	1	1	1	1	1	1	0	0	0	1	0	1	0	1	0	1	0	1	0	1	0
10	34	1	1			4	0	1					0		1		70	135	115	70	0	115	345	16	6	0.636128	7	1	1	1	1	1	1	1	0	0	0	1	0	1	0	1	0	1	0	1	0	1	0
10	34	1	0			0	3	1						1		0	70	135	115	70	0	115	345	16	6	0.636128	7	1	1	1	1	1	1	1	0	0	0	1	0	1	0	1	0	1	0	1	0	1	0
11	34	-1	1			4	0	1					0		1		70	135	115	70	0	115	345	16	6	0.636128	7	1	1	1	1	1	1	1	0	0	0	1	0	1	0	1	0	1	0	1	0	1	0
11	34	1	1			1	0	1	1		0						70	135	115	70	0	115	345	16	6	0.636128	7	1	1	1	1	1	1	1	0	0	0	1	0	1	0	1	0	1	0	1	0	1	0
11	34	-1	-1			4	0	0					0		1		70	135	115	70	0	115	345	16	6	0.636128	7	1	1	1	1	1	1	1	0	0	0	1	0	1	0	1	0	1	0	1	0	1	0
12	34	1	0			4	0	0					0		1		70	135	115	70	0	115	345	16	6	0.636128	7	1	1	1	1	1	1	1	0	0	0	1	0	1	0	1	0	1	0	1	0	1	0
12	34	-3	-3			0	4	0						0		1	70	135	115	70	0	115	345	16	6	0.636128	7	1	1	1	1	1	1	1	0	0	0	1	0	1	0	1	0	1	0	1	0	1	0
12	34	1	0	-0.694444	0.333333	2	0	0	0		1						70	135	115	70	0	115	345	16	6	0.636128	7	1	1	1	1	1	1	1	0	0	0	1	0	1	0	1	0	1	0	1	0	1	0
1	35	1	2			1	0	0	1		0						100	130	95	100	0	0	385	-113	9	0.715724	10	1	1	1	1	1	1	1	1	1	1	1	0	1	0	1	0	1	0	1	0	1	0
1	35	0	1			4	0	0					0		1		100	130	95	100	0	0	385	-113	9	0.715724	10	1	1	1	1	1	1	1	1	1	1	1	0	1	0	1	0	1	0	1	0	1	0
1	35	0	-1			3	0	0					1		0		100	130	95	100	0	0	385	-113	9	0.715724	10	1	1	1	1	1	1	1	1	1	1	1	0	1	0	1	0	1	0	1	0	1	0
2	35	1	1			0	1	1		1		0					100	130	95	100	0	0	385	-113	9	0.715724	10	1	1	1	1	1	1	1	1	1	1	1	0	1	0	1	0	1	0	1	0	1	0
2	35	-1	1			5	0	1									100	130	95	100	0	0	385	-113	9	0.715724	10	1	1	1	1	1	1	1	1	1	1	1	0	1	0	1	0	1	0	1	0	1	0
2	35	-1	-1			0	4	1						0		1	100	130	95	100	0	0	385	-113	9	0.715724	10	1	1	1	1	1	1	1	1	1	1	1	0	1	0	1	0	1	0	1	0	1	0
3	35	-1	1			4	0	1					0		1		100	130	95	100	0	0	385	-113	9	0.715724	10	1	1	1	1	1	1	1	1	1	1	1	0	1	0	1	0	1	0	1	0	1	0
3	35	-1	1			0	3	0						1		0	100	130	95	100	0	0	385	-113	9	0.715724	10	1	1	1	1	1	1	1	1	1	1	1	0	1	0	1	0	1	0	1	0	1	0
3	35	1	1			0	1	1		1		0					100	130	95	100	0	0	385	-113	9	0.715724	10	1	1	1	1	1	1	1	1	1	1	1	0	1	0	1	0	1	0	1	0	1	0
4	35	-2	1			4	0	0					0		1		100	130	95	100	0	0	385	-113	9	0.715724	10	1	1	1	1	1	1	1	1	1	1	1	0	1	0	1	0	1	0	1	0	1	0
4	35	1	1			2	0	0	0		1						100	130	95	100	0	0	385	-113	9	0.715724	10	1	1	1	1	1	1	1	1	1	1	1	0	1	0	1	0	1	0	1	0	1	0
4	35	2	1			1	0	0	1		0						100	130	95	100	0	0	385	-113	9	0.715724	10	1	1	1	1	1	1	1	1	1	1	1	0	1	0	1	0	1	0	1	0	1	0
5	35	-2	-1			4	0	0					0		1		100	130	95	100	0	0	385	-113	9	0.715724	10	1	1	1	1	1	1	1	1	1	1	1	0	1	0	1	0	1	0	1	0	1	0
5	35	-1	1			4	0	0					0		1		100	130	95	100	0	0	385	-113	9	0.715724	10	1	1	1	1	1	1	1	1	1	1	1	0	1	0	1	0	1	0	1	0	1	0
5	35	-1	1			0	4	0						0		1	100	130	95	100	0	0	385	-113	9	0.715724	10	1	1	1	1	1	1	1	1	1	1	1	0	1	0	1	0	1	0	1	0	1	0
6	35	1	1			4	0	0					0		1		100	130	95	100	0	0	385	-113	9	0.715724	10	1	1	1	1	1	1	1	1	1	1	1	0	1	0	1	0	1	0	1	0	1	0
6	35	1	1			1	0	0	1		0						100	130	95	100	0	0	385	-113	9	0.715724	10	1	1	1	1	1	1	1	1	1	1	1	0	1	0	1	0	1	0	1	0	1	0
6	35	-2	1			0	4	0						0		1	100	130	95	100	0	0	385	-113	9	0.715724	10	1	1	1	1	1	1	1	1	1	1	1	0	1	0	1	0	1	0	1	0	1	0
7	35	-1	1			4	0	0					0		1		100	130	95	100	0	0	385	-113	9	0.715724	10	1	1	1	1	1	1	1	1	1	1	1	0	1	0	1	0	1	0	1	0	1	0
7	35	1	1			0	1	0		1		0					100	130	95	100	0	0	385	-113	9	0.715724	10	1	1	1	1	1	1	1	1	1	1	1	0	1	0	1	0	1	0	1	0	1	0
7	35	-1	1			0	4	0						0		1	100	130	95	100	0	0	385	-113	9	0.715724	10	1	1	1	1	1	1	1	1	1	1	1	0	1	0	1	0	1	0	1	0	1	0
8	35	-1	1			4	0	1					0		1		100	130	95	100	0	0	385	-113	9	0.715724	10	1	1	1	1	1	1	1	1	1	1	1	0	1	0	1	0	1	0	1	0	1	0
8	35	-1	1			4	0	1					0		1		100	130	95	100	0	0	385	-113	9	0.715724	10	1	1	1	1	1	1	1	1	1	1	1	0	1	0	1	0	1	0	1	0	1	0
8	35	1	1			0	4	0						0		1	100	130	95	100	0	0	385	-113	9	0.715724	10	1	1	1	1	1	1	1	1	1	1	1	0	1	0	1	0	1	0	1	0	1	0
9	35	1	1			4	0	1					0		1		100	130	95	100	0	0	385	-113	9	0.715724	10	1	1	1	1	1	1	1	1	1	1	1	0	1	0	1	0	1	0	1	0	1	0
9	35	-1	1			4	0	1					0		1		100	130	95	100	0	0	385	-113	9	0.715724	10	1	1	1	1	1	1	1	1	1	1	1	0	1	0	1	0	1	0	1	0	1	0
9	35	-1	1			0	4	1						0		1	100	130	95	100	0	0	385	-113	9	0.715724	10	1	1	1	1	1	1	1	1	1	1	1	0	1	0	1	0	1	0	1	0	1	0
10	35	1	1			4	0	1					0		1		100	130	95	100	0	0	385	-113	9	0.715724	10	1	1	1	1	1	1	1	1	1	1	1	0	1	0	1	0	1	0	1	0	1	0
10	35	1	1			4	0	1					0		1		100	130	95	100	0	0	385	-113	9	0.715724	10	1	1	1	1	1	1	1	1	1	1	1	0	1	0	1	0	1	0	1	0	1	0
10	35	1	1			0	3	1						1		0	100	130	95	100	0	0	385	-113	9	0.715724	10	1	1	1	1	1	1	1	1	1	1	1	0	1	0	1	0	1	0	1	0	1	0
11	35	-1	1			4	0	1					0		1		100	130	95	100	0	0	385	-113	9	0.715724	10	1	1	1	1	1	1	1	1	1	1	1	0	1	0	1	0	1	0	1	0	1	0
11	35	1	1			1	0	1	1		0						100	130	95	100	0	0	385	-113	9	0.715724	10	1	1	1	1	1	1	1	1	1	1	1	0	1	0	1	0	1	0	1	0	1	0
11	35	-1	1			4	0	0					0		1		100	130	95	100	0	0	385	-113	9	0.715724	10	1	1	1	1	1	1	1	1	1	1	1	0	1	0	1	0	1	0	1	0	1	0
12	35	0	1			4	0	0					0		1		100	130	95	100	0	0	385	-113	9	0.715724	10	1	1	1	1	1	1	1	1	1	1	1	0	1	0	1	0	1	0	1	0	1	0
12	35	-1	1			0	4	0						0		1	100	130	95	100	0	0	385	-113	9	0.715724	10	1	1	1	1	1	1	1	1	1	1	1	0	1	0	1	0	1	0	1	0	1	0
12	35	1	1	-0.138889	0.861111	1	0	0	1		0						100	130	95	100	0	0	385	-113	9	0.715724	10	1	1	1	1	1	1	1	1	1	1	1	0	1	0	1	0	1	0	1	0	1	0
1	36	1	2			2	0	0	0		1						90	115	125	90	115	125	385	23	-20	0.379573	7	1	1	1	1	1	1	1	0	0	0	1	0	1	0	1	0	1	0	1	0	1	0
1	36	-1	-1			3	0	0					1		0		90	115	125	90	115	125	385	23	-20	0.379573	7	1	1	1	1	1	1	1	0	0	0	1	0	1	0	1	0	1	0	1	0	1	0
1	36	-1	-1			3	0	0					1		0		90	115	125	90	115	125	385	23	-20	0.379573	7	1	1	1	1	1	1	1	0	0	0	1	0	1	0	1	0	1	0	1	0	1	0
2	36	0	0			6	0	1									90	115	125	90	115	125	385	23	-20	0.379573	7	1	1	1	1	1	1	1	0	0	0	1	0	1	0	1	0	1	0	1	0	1	0
2	36	-1	-1			0	3	1						1		0	90	115	125	90	115	125	385	23	-20	0.379573	7	1	1	1	1	1	1	1	0	0	0	1	0	1	0	1	0	1	0	1	0	1	0
2	36	-1	0			0	4	1						0		1	90	115	125	90	115	125	385	23	-20	0.379573	7	1	1	1	1	1	1	1	0	0	0	1	0	1	0	1	0	1	0	1	0	1	0
3	36	-2	-1			4	0	1					0		1		90	115	125	90	115	125	385	23	-20	0.379573	7	1	1	1	1	1	1	1	0	0	0	1	0	1	0	1	0	1	0	1	0	1	0
3	36	1	2			2	0	0	0		1						90	115	125	90	115	125	385	23	-20	0.379573	7	1	1	1	1	1	1	1	0	0	0	1	0	1	0	1	0	1	0	1	0	1	0
3	36	1	1			0	2	0		0		1					90	115	125	90	115	125	385	23	-20	0.379573	7	1	1	1	1	1	1	1	0	0	0	1	0	1	0	1	0	1	0	1	0	1	0
4	36	-2	-1			4	0	0					0		1		90	115	125	90	115	125	385	23	-20	0.379573	7	1	1	1	1	1	1	1	0	0	0	1	0	1	0	1	0	1	0	1	0	1	0
4	36	2	2			1	0	0	1		0						90	115	125	90	115	125	385	23	-20	0.379573	7	1	1	1	1	1	1	1	0	0	0	1	0	1	0	1	0	1	0	1	0	1	0
4	36	-2	-2			0	4	0						0		1	90	115	125	90	115	125	385	23	-20	0.379573	7	1	1	1	1	1	1	1	0	0	0	1	0	1	0	1	0	1	0	1	0	1	0
5	36	0	0			3	0	0					1		0		90	115	125	90	115	125	385	23	-20	0.379573	7	1	1	1	1	1	1	1	0	0	0	1	0	1	0	1	0	1	0	1	0	1	0
5	36	2	2			0	1	0		1		0					90	115	125	90	115	125	385	23	-20	0.379573	7	1	1	1	1	1	1	1	0	0	0	1	0	1	0	1	0	1	0	1	0	1	0
5	36	-3	-2			0	4	0						0		1	90	115	125	90	115	125	385	23	-20	0.379573	7	1	1	1	1	1	1	1	0	0	0	1	0	1	0	1	0	1	0	1	0	1	0
6	36	2	2			0	1	0		1		0					90	115	125	90	115	125	385	23	-20	0.379573	7	1	1	1	1	1	1	1	0	0	0	1	0	1	0	1	0	1	0	1	0	1	0
6	36	2	3			2	0	0	0		1						90	115	125	90	115	125	385	23	-20	0.379573	7	1	1	1	1	1	1	1	0	0	0	1	0	1	0	1	0	1	0	1	0	1	0
6	36	-3	-2			0	4	0						0		1	90	115	125	90	115	125	385	23	-20	0.379573	7	1	1	1	1	1	1	1	0	0	0	1	0	1	0	1	0	1	0	1	0	1	0
7	36	-2	-2			4	0	0					0		1		90	115	125	90	115	125	385	23	-20	0.379573	7	1	1	1	1	1	1	1	0	0	0	1	0	1	0	1	0	1	0	1	0	1	0
7	36	-1	-1			2	0	0	0		1						90	115	125	90	115	125	385	23	-20	0.379573	7	1	1	1	1	1	1	1	0	0	0	1	0	1	0	1	0	1	0	1	0	1	0
7	36	0	1			0	4	0						0		1	90	115	125	90	115	125	385	23	-20	0.379573	7	1	1	1	1	1	1	1	0	0	0	1	0	1	0	1	0	1	0	1	0	1	0
8	36	0	1			4	0	1					0		1		90	115	125	90	115	125	385	23	-20	0.379573	7	1	1	1	1	1	1	1	0	0	0	1	0	1	0	1	0	1	0	1	0	1	0
8	36	-1	-1			6	0	1									90	115	125	90	115	125	385	23	-20	0.379573	7	1	1	1	1	1	1	1	0	0	0	1	0	1	0	1	0	1	0	1	0	1	0
8	36	1	2			0	3	0						1		0	90	115	125	90	115	125	385	23	-20	0.379573	7	1	1	1	1	1	1	1	0	0	0	1	0	1	0	1	0	1	0	1	0	1	0
9	36	2	2			1	0	1	1		0						90	115	125	90	115	125	385	23	-20	0.379573	7	1	1	1	1	1	1	1	0	0	0	1	0	1	0	1	0	1	0	1	0	1	0
9	36	-1	-1			4	0	1					0		1		90	115	125	90	115	125	385	23	-20	0.379573	7	1	1	1	1	1	1	1	0	0	0	1	0	1	0	1	0	1	0	1	0	1	0
9	36	2	3			1	0	1	1		0						90	115	125	90	115	125	385	23	-20	0.379573	7	1	1	1	1	1	1	1	0	0	0	1	0	1	0	1	0	1	0	1	0	1	0
10	36	-1	-1			0	3	1						1		0	90	115	125	90	115	125	385	23	-20	0.379573	7	1	1	1	1	1	1	1	0	0	0	1	0	1	0	1	0	1	0	1	0	1	0
10	36	1	1			4	0	1					0		1		90	115	125	90	115	125	385	23	-20	0.379573	7	1	1	1	1	1	1	1	0	0	0	1	0	1	0	1	0	1	0	1	0	1	0
10	36	3	3			0	1	1		1		0					90	115	125	90	115	125	385	23	-20	0.379573	7	1	1	1	1	1	1	1	0	0	0	1	0	1	0	1	0	1	0	1	0	1	0
11	36	0	0			4	0	1					0		1		90	115	125	90	115	125	385	23	-20	0.379573	7	1	1	1	1	1	1	1	0	0	0	1	0	1	0	1	0	1	0	1	0	1	0
11	36	3	3			1	0	1	1		0						90	115	125	90	115	125	385	23	-20	0.379573	7	1	1	1	1	1	1	1	0	0	0	1	0	1	0	1	0	1	0	1	0	1	0
11	36	0	0			4	0	0					0		1		90	115	125	90	115	125	385	23	-20	0.379573	7	1	1	1	1	1	1	1	0	0	0	1	0	1	0	1	0	1	0	1	0	1	0
12	36	0	0			6	0	0									90	115	125	90	115	125	385	23	-20	0.379573	7	1	1	1	1	1	1	1	0	0	0	1	0	1	0	1	0	1	0	1	0	1	0
12	36	-1	-1			0	3	0						1		0	90	115	125	90	115	125	385	23	-20	0.379573	7	1	1	1	1	1	1	1	0	0	0	1	0	1	0	1	0	1	0	1	0	1	0
12	36	0	0	0	0.333333	2	0	0	0		1						90	115	125	90	115	125	385	23	-20	0.379573	7	1	1	1	1	1	1	1	0	0	0	1	0	1	0	1	0	1	0	1	0	1	0
1	37	1	1			2	0	0	0		1						70	130	125	70	0	0	365	4	-14	0.610492	4	1	1	1	1	0	0	0	0	0	0	1	0	1	0	1	0	1	0	0	1	0	1
1	37	-1	1			4	0	0					0		1		70	130	125	70	0	0	365	4	-14	0.610492	4	1	1	1	1	0	0	0	0	0	0	1	0	1	0	1	0	1	0	0	1	0	1
1	37	-1	0			4	0	0					0		1		70	130	125	70	0	0	365	4	-14	0.610492	4	1	1	1	1	0	0	0	0	0	0	1	0	1	0	1	0	1	0	0	1	0	1
2	37	-1	0			6	0	1									70	130	125	70	0	0	365	4	-14	0.610492	4	1	1	1	1	0	0	0	0	0	0	1	0	1	0	1	0	1	0	0	1	0	1
2	37	0	1			6	0	1									70	130	125	70	0	0	365	4	-14	0.610492	4	1	1	1	1	0	0	0	0	0	0	1	0	1	0	1	0	1	0	0	1	0	1
2	37	0	1			6	0	1									70	130	125	70	0	0	365	4	-14	0.610492	4	1	1	1	1	0	0	0	0	0	0	1	0	1	0	1	0	1	0	0	1	0	1
3	37	-2	0			4	0	1					0		1		70	130	125	70	0	0	365	4	-14	0.610492	4	1	1	1	1	0	0	0	0	0	0	1	0	1	0	1	0	1	0	0	1	0	1
3	37	2	1			1	0	1	1		0						70	130	125	70	0	0	365	4	-14	0.610492	4	1	1	1	1	0	0	0	0	0	0	1	0	1	0	1	0	1	0	0	1	0	1
3	37	-2	0			4	0	0					0		1		70	130	125	70	0	0	365	4	-14	0.610492	4	1	1	1	1	0	0	0	0	0	0	1	0	1	0	1	0	1	0	0	1	0	1
4	37	-1	-1			4	0	0					0		1		70	130	125	70	0	0	365	4	-14	0.610492	4	1	1	1	1	0	0	0	0	0	0	1	0	1	0	1	0	1	0	0	1	0	1
4	37	0	-1			0	4	0						0		1	70	130	125	70	0	0	365	4	-14	0.610492	4	1	1	1	1	0	0	0	0	0	0	1	0	1	0	1	0	1	0	0	1	0	1
4	37	0	1			6	0	0									70	130	125	70	0	0	365	4	-14	0.610492	4	1	1	1	1	0	0	0	0	0	0	1	0	1	0	1	0	1	0	0	1	0	1
5	37	-1	1			4	0	0					0		1		70	130	125	70	0	0	365	4	-14	0.610492	4	1	1	1	1	0	0	0	0	0	0	1	0	1	0	1	0	1	0	0	1	0	1
5	37	0	1			0	1	0		1		0					70	130	125	70	0	0	365	4	-14	0.610492	4	1	1	1	1	0	0	0	0	0	0	1	0	1	0	1	0	1	0	0	1	0	1
5	37	2	-1			1	0	0	1		0						70	130	125	70	0	0	365	4	-14	0.610492	4	1	1	1	1	0	0	0	0	0	0	1	0	1	0	1	0	1	0	0	1	0	1
6	37	-3	-1			4	0	0					0		1		70	130	125	70	0	0	365	4	-14	0.610492	4	1	1	1	1	0	0	0	0	0	0	1	0	1	0	1	0	1	0	0	1	0	1
6	37	1	0			2	0	0	0		1						70	130	125	70	0	0	365	4	-14	0.610492	4	1	1	1	1	0	0	0	0	0	0	1	0	1	0	1	0	1	0	0	1	0	1
6	37	-2	-2			0	4	0						0		1	70	130	125	70	0	0	365	4	-14	0.610492	4	1	1	1	1	0	0	0	0	0	0	1	0	1	0	1	0	1	0	0	1	0	1
7	37	-3	0			3	0	0					1		0		70	130	125	70	0	0	365	4	-14	0.610492	4	1	1	1	1	0	0	0	0	0	0	1	0	1	0	1	0	1	0	0	1	0	1
7	37	-2	0			1	0	0	1		0						70	130	125	70	0	0	365	4	-14	0.610492	4	1	1	1	1	0	0	0	0	0	0	1	0	1	0	1	0	1	0	0	1	0	1
7	37	0	0			0	4	0						0		1	70	130	125	70	0	0	365	4	-14	0.610492	4	1	1	1	1	0	0	0	0	0	0	1	0	1	0	1	0	1	0	0	1	0	1
8	37	-2	0			0	3	1						1		0	70	130	125	70	0	0	365	4	-14	0.610492	4	1	1	1	1	0	0	0	0	0	0	1	0	1	0	1	0	1	0	0	1	0	1
8	37	1	1			0	2	1		0		1					70	130	125	70	0	0	365	4	-14	0.610492	4	1	1	1	1	0	0	0	0	0	0	1	0	1	0	1	0	1	0	0	1	0	1
8	37	0	0			0	2	0		0		1					70	130	125	70	0	0	365	4	-14	0.610492	4	1	1	1	1	0	0	0	0	0	0	1	0	1	0	1	0	1	0	0	1	0	1
9	37	1	0			2	0	1	0		1						70	130	125	70	0	0	365	4	-14	0.610492	4	1	1	1	1	0	0	0	0	0	0	1	0	1	0	1	0	1	0	0	1	0	1
9	37	1	1			0	1	1		1		0					70	130	125	70	0	0	365	4	-14	0.610492	4	1	1	1	1	0	0	0	0	0	0	1	0	1	0	1	0	1	0	0	1	0	1
9	37	-2	0			0	4	1						0		1	70	130	125	70	0	0	365	4	-14	0.610492	4	1	1	1	1	0	0	0	0	0	0	1	0	1	0	1	0	1	0	0	1	0	1
10	37	3	1			2	0	1	0		1						70	130	125	70	0	0	365	4	-14	0.610492	4	1	1	1	1	0	0	0	0	0	0	1	0	1	0	1	0	1	0	0	1	0	1
10	37	2	1			2	0	1	0		1						70	130	125	70	0	0	365	4	-14	0.610492	4	1	1	1	1	0	0	0	0	0	0	1	0	1	0	1	0	1	0	0	1	0	1
10	37	0	1			0	1	1		1		0					70	130	125	70	0	0	365	4	-14	0.610492	4	1	1	1	1	0	0	0	0	0	0	1	0	1	0	1	0	1	0	0	1	0	1
11	37	-1	1			1	0	1	1		0						70	130	125	70	0	0	365	4	-14	0.610492	4	1	1	1	1	0	0	0	0	0	0	1	0	1	0	1	0	1	0	0	1	0	1
11	37	3	0			1	0	1	1		0						70	130	125	70	0	0	365	4	-14	0.610492	4	1	1	1	1	0	0	0	0	0	0	1	0	1	0	1	0	1	0	0	1	0	1
11	37	-2	-1			4	0	0					0		1		70	130	125	70	0	0	365	4	-14	0.610492	4	1	1	1	1	0	0	0	0	0	0	1	0	1	0	1	0	1	0	0	1	0	1
12	37	-1	0			0	3	0						1		0	70	130	125	70	0	0	365	4	-14	0.610492	4	1	1	1	1	0	0	0	0	0	0	1	0	1	0	1	0	1	0	0	1	0	1
12	37	-3	-2			0	4	0						0		1	70	130	125	70	0	0	365	4	-14	0.610492	4	1	1	1	1	0	0	0	0	0	0	1	0	1	0	1	0	1	0	0	1	0	1
12	37	0	0	-0.361111	0.138889	1	0	0	1		0						70	130	125	70	0	0	365	4	-14	0.610492	4	1	1	1	1	0	0	0	0	0	0	1	0	1	0	1	0	1	0	0	1	0	1
1	38	1	1			1	0	0	1		0						90	120	120	90	0	120	410	13	7	0.827968	8	1	1	1	1	1	1	1	1	0	0	1	0	1	0	1	0	1	0	1	0	1	0
1	38	-1	0			4	0	0					0		1		90	120	120	90	0	120	410	13	7	0.827968	8	1	1	1	1	1	1	1	1	0	0	1	0	1	0	1	0	1	0	1	0	1	0
1	38	0	1			4	0	0					0		1		90	120	120	90	0	120	410	13	7	0.827968	8	1	1	1	1	1	1	1	1	0	0	1	0	1	0	1	0	1	0	1	0	1	0
2	38	2	2			0	1	1		1		0					90	120	120	90	0	120	410	13	7	0.827968	8	1	1	1	1	1	1	1	1	0	0	1	0	1	0	1	0	1	0	1	0	1	0
2	38	0	3			6	0	1									90	120	120	90	0	120	410	13	7	0.827968	8	1	1	1	1	1	1	1	1	0	0	1	0	1	0	1	0	1	0	1	0	1	0
2	38	0	1			5	0	1									90	120	120	90	0	120	410	13	7	0.827968	8	1	1	1	1	1	1	1	1	0	0	1	0	1	0	1	0	1	0	1	0	1	0
3	38	-1	1			4	0	0					0		1		90	120	120	90	0	120	410	13	7	0.827968	8	1	1	1	1	1	1	1	1	0	0	1	0	1	0	1	0	1	0	1	0	1	0
3	38	2	0			1	0	1	1		0						90	120	120	90	0	120	410	13	7	0.827968	8	1	1	1	1	1	1	1	1	0	0	1	0	1	0	1	0	1	0	1	0	1	0
3	38	2	1			0	1	0		1		0					90	120	120	90	0	120	410	13	7	0.827968	8	1	1	1	1	1	1	1	1	0	0	1	0	1	0	1	0	1	0	1	0	1	0
4	38	-1	-1			4	0	0					0		1		90	120	120	90	0	120	410	13	7	0.827968	8	1	1	1	1	1	1	1	1	0	0	1	0	1	0	1	0	1	0	1	0	1	0
4	38	-1	1			0	4	0						0		1	90	120	120	90	0	120	410	13	7	0.827968	8	1	1	1	1	1	1	1	1	0	0	1	0	1	0	1	0	1	0	1	0	1	0
4	38	2	3			1	0	0	1		0						90	120	120	90	0	120	410	13	7	0.827968	8	1	1	1	1	1	1	1	1	0	0	1	0	1	0	1	0	1	0	1	0	1	0
5	38	-1	-1			4	0	0					0		1		90	120	120	90	0	120	410	13	7	0.827968	8	1	1	1	1	1	1	1	1	0	0	1	0	1	0	1	0	1	0	1	0	1	0
5	38	0	1			0	2	0		0		1					90	120	120	90	0	120	410	13	7	0.827968	8	1	1	1	1	1	1	1	1	0	0	1	0	1	0	1	0	1	0	1	0	1	0
5	38	-1	-2			0	4	0						0		1	90	120	120	90	0	120	410	13	7	0.827968	8	1	1	1	1	1	1	1	1	0	0	1	0	1	0	1	0	1	0	1	0	1	0
6	38	-2	-2			4	0	0					0		1		90	120	120	90	0	120	410	13	7	0.827968	8	1	1	1	1	1	1	1	1	0	0	1	0	1	0	1	0	1	0	1	0	1	0
6	38	-2	-2			0	4	0						0		1	90	120	120	90	0	120	410	13	7	0.827968	8	1	1	1	1	1	1	1	1	0	0	1	0	1	0	1	0	1	0	1	0	1	0
6	38	-2	-2			0	4	0						0		1	90	120	120	90	0	120	410	13	7	0.827968	8	1	1	1	1	1	1	1	1	0	0	1	0	1	0	1	0	1	0	1	0	1	0
7	38	-2	1			4	0	0					0		1		90	120	120	90	0	120	410	13	7	0.827968	8	1	1	1	1	1	1	1	1	0	0	1	0	1	0	1	0	1	0	1	0	1	0
7	38	1	0			0	6	0									90	120	120	90	0	120	410	13	7	0.827968	8	1	1	1	1	1	1	1	1	0	0	1	0	1	0	1	0	1	0	1	0	1	0
7	38	2	-1			0	4	0						0		1	90	120	120	90	0	120	410	13	7	0.827968	8	1	1	1	1	1	1	1	1	0	0	1	0	1	0	1	0	1	0	1	0	1	0
8	38	1	2			4	0	1					0		1		90	120	120	90	0	120	410	13	7	0.827968	8	1	1	1	1	1	1	1	1	0	0	1	0	1	0	1	0	1	0	1	0	1	0
8	38	1	2			0	2	1		0		1					90	120	120	90	0	120	410	13	7	0.827968	8	1	1	1	1	1	1	1	1	0	0	1	0	1	0	1	0	1	0	1	0	1	0
8	38	1	1			0	4	0						0		1	90	120	120	90	0	120	410	13	7	0.827968	8	1	1	1	1	1	1	1	1	0	0	1	0	1	0	1	0	1	0	1	0	1	0
9	38	1	-1			4	0	1					0		1		90	120	120	90	0	120	410	13	7	0.827968	8	1	1	1	1	1	1	1	1	0	0	1	0	1	0	1	0	1	0	1	0	1	0
9	38	1	1			0	1	1		1		0					90	120	120	90	0	120	410	13	7	0.827968	8	1	1	1	1	1	1	1	1	0	0	1	0	1	0	1	0	1	0	1	0	1	0
9	38	-1	-1			0	4	1						0		1	90	120	120	90	0	120	410	13	7	0.827968	8	1	1	1	1	1	1	1	1	0	0	1	0	1	0	1	0	1	0	1	0	1	0
10	38	2	2			4	0	1					0		1		90	120	120	90	0	120	410	13	7	0.827968	8	1	1	1	1	1	1	1	1	0	0	1	0	1	0	1	0	1	0	1	0	1	0
10	38	2	2			2	0	1	0		1						90	120	120	90	0	120	410	13	7	0.827968	8	1	1	1	1	1	1	1	1	0	0	1	0	1	0	1	0	1	0	1	0	1	0
10	38	1	1			0	3	1						1		0	90	120	120	90	0	120	410	13	7	0.827968	8	1	1	1	1	1	1	1	1	0	0	1	0	1	0	1	0	1	0	1	0	1	0
11	38	-1	1			4	0	1					0		1		90	120	120	90	0	120	410	13	7	0.827968	8	1	1	1	1	1	1	1	1	0	0	1	0	1	0	1	0	1	0	1	0	1	0
11	38	2	2			1	0	1	1		0						90	120	120	90	0	120	410	13	7	0.827968	8	1	1	1	1	1	1	1	1	0	0	1	0	1	0	1	0	1	0	1	0	1	0
11	38	-1	-1			4	0	0					0		1		90	120	120	90	0	120	410	13	7	0.827968	8	1	1	1	1	1	1	1	1	0	0	1	0	1	0	1	0	1	0	1	0	1	0
12	38	1	0			4	0	0					0		1		90	120	120	90	0	120	410	13	7	0.827968	8	1	1	1	1	1	1	1	1	0	0	1	0	1	0	1	0	1	0	1	0	1	0
12	38	0	2			0	4	0						0		1	90	120	120	90	0	120	410	13	7	0.827968	8	1	1	1	1	1	1	1	1	0	0	1	0	1	0	1	0	1	0	1	0	1	0
12	38	0	2	0.222222	0.555556	2	0	0	0		1						90	120	120	90	0	120	410	13	7	0.827968	8	1	1	1	1	1	1	1	1	0	0	1	0	1	0	1	0	1	0	1	0	1	0
1	101	1	2			2	0	0	0		1						110	85	100	110	85	100	345	0	0	0.139929	10	1	1	1	1	1	1	1	1	1	1	1	0	1	0	1	0	1	0	1	0	1	0
1	101	-1	1			4	0	0					0		1		110	85	100	110	85	100	345	0	0	0.139929	10	1	1	1	1	1	1	1	1	1	1	1	0	1	0	1	0	1	0	1	0	1	0
1	101	-1	1			4	0	0					0		1		110	85	100	110	85	100	345	0	0	0.139929	10	1	1	1	1	1	1	1	1	1	1	1	0	1	0	1	0	1	0	1	0	1	0
2	101	0	1			6	0	0									95	95	90	95	95	0	340	0	0	0.139929	10	1	1	1	1	1	1	1	1	1	1	1	0	1	0	1	0	1	0	1	0	1	0
2	101	0	2			6	0	0									95	95	90	95	95	0	340	0	0	0.139929	10	1	1	1	1	1	1	1	1	1	1	1	0	1	0	1	0	1	0	1	0	1	0
2	101	0	2			5	0	0									95	95	90	95	95	0	340	0	0	0.139929	10	1	1	1	1	1	1	1	1	1	1	1	0	1	0	1	0	1	0	1	0	1	0
3	101	-2	-1			4	0	1					0		1		90	100	95	90	100	0	340	0	0	0.139929	10	1	1	1	1	1	1	1	1	1	1	1	0	1	0	1	0	1	0	1	0	1	0
3	101	2	2			2	0	1	0		1						90	100	95	90	100	0	340	0	0	0.139929	10	1	1	1	1	1	1	1	1	1	1	1	0	1	0	1	0	1	0	1	0	1	0
3	101	1	2			0	2	0		0		1					90	100	95	90	100	0	340	0	0	0.139929	10	1	1	1	1	1	1	1	1	1	1	1	0	1	0	1	0	1	0	1	0	1	0
4	101	-2	-2			4	0	1					0		1		70	130	105	70	130	0	350	0	0	0.139929	10	1	1	1	1	1	1	1	1	1	1	1	0	1	0	1	0	1	0	1	0	1	0
4	101	2	2			2	0	1	0		1						70	130	105	70	130	0	350	0	0	0.139929	10	1	1	1	1	1	1	1	1	1	1	1	0	1	0	1	0	1	0	1	0	1	0
4	101	-1	-1			0	6	0									70	130	105	70	130	0	350	0	0	0.139929	10	1	1	1	1	1	1	1	1	1	1	1	0	1	0	1	0	1	0	1	0	1	0
5	101	-1	1			4	0	1					0		1		70	90	100	70	90	0	310	0	0	0.139929	10	1	1	1	1	1	1	1	1	1	1	1	0	1	0	1	0	1	0	1	0	1	0
5	101	1	1			2	0	1	0		1						70	90	100	70	90	0	310	0	0	0.139929	10	1	1	1	1	1	1	1	1	1	1	1	0	1	0	1	0	1	0	1	0	1	0
5	101	-3	-3			0	4	0						0		1	70	90	100	70	90	0	310	0	0	0.139929	10	1	1	1	1	1	1	1	1	1	1	1	0	1	0	1	0	1	0	1	0	1	0
6	101	-3	1			4	0	1					0		1		80	130	145	80	0	0	350	0	0	0.139929	10	1	1	1	1	1	1	1	1	1	1	1	0	1	0	1	0	1	0	1	0	1	0
6	101	1	1			1	0	1	1		0						80	130	145	80	0	0	350	0	0	0.139929	10	1	1	1	1	1	1	1	1	1	1	1	0	1	0	1	0	1	0	1	0	1	0
6	101	-3	-3			0	4	0						0		1	80	130	145	80	0	0	350	0	0	0.139929	10	1	1	1	1	1	1	1	1	1	1	1	0	1	0	1	0	1	0	1	0	1	0
7	101	-3	1			4	0	0					0		1		60	115	130	60	0	0	330	0	0	0.139929	10	1	1	1	1	1	1	1	1	1	1	1	0	1	0	1	0	1	0	1	0	1	0
7	101	1	1			0	2	0		0		1					60	115	130	60	0	0	330	0	0	0.139929	10	1	1	1	1	1	1	1	1	1	1	1	0	1	0	1	0	1	0	1	0	1	0
7	101	-1	1			0	4	0						0		1	60	115	130	60	0	0	330	0	0	0.139929	10	1	1	1	1	1	1	1	1	1	1	1	0	1	0	1	0	1	0	1	0	1	0
8	101	0	1			4	0	1					0		1		55	115	115	55	115	115	345	0	0	0.139929	10	1	1	1	1	1	1	1	1	1	1	1	0	1	0	1	0	1	0	1	0	1	0
8	101	0	0			0	1	1		1		0					55	115	115	55	115	115	345	0	0	0.139929	10	1	1	1	1	1	1	1	1	1	1	1	0	1	0	1	0	1	0	1	0	1	0
8	101	1	2			0	3	0						1		0	55	115	115	55	115	115	345	0	0	0.139929	10	1	1	1	1	1	1	1	1	1	1	1	0	1	0	1	0	1	0	1	0	1	0
9	101	-2	1			4	0	0					0		1		60	100	110	60	100	0	340	0	0	0.139929	10	1	1	1	1	1	1	1	1	1	1	1	0	1	0	1	0	1	0	1	0	1	0
9	101	-1	-1			4	0	0					0		1		60	100	110	60	100	0	340	0	0	0.139929	10	1	1	1	1	1	1	1	1	1	1	1	0	1	0	1	0	1	0	1	0	1	0
9	101	2	3			1	0	0	1		0						60	100	110	60	100	0	340	0	0	0.139929	10	1	1	1	1	1	1	1	1	1	1	1	0	1	0	1	0	1	0	1	0	1	0
10	101	2	2			4	0	0					0		1		100	110	90	100	110	90	375	0	0	0.139929	10	1	1	1	1	1	1	1	1	1	1	1	0	1	0	1	0	1	0	1	0	1	0
10	101	2	1			4	0	0					0		1		100	110	90	100	110	90	375	0	0	0.139929	10	1	1	1	1	1	1	1	1	1	1	1	0	1	0	1	0	1	0	1	0	1	0
10	101	1	1			0	1	1		1		0					100	110	90	100	110	90	375	0	0	0.139929	10	1	1	1	1	1	1	1	1	1	1	1	0	1	0	1	0	1	0	1	0	1	0
11	101	-1	1			4	0	0					0		1		90	120	115	90	0	115	395	0	0	0.139929	10	1	1	1	1	1	1	1	1	1	1	1	0	1	0	1	0	1	0	1	0	1	0
11	101	2	1			1	0	0	1		0						90	120	115	90	0	115	395	0	0	0.139929	10	1	1	1	1	1	1	1	1	1	1	1	0	1	0	1	0	1	0	1	0	1	0
11	101	-1	0			4	0	1					0		1		90	120	115	90	0	115	395	0	0	0.139929	10	1	1	1	1	1	1	1	1	1	1	1	0	1	0	1	0	1	0	1	0	1	0
12	101	1	1			4	0	1					0		1		95	115	95	95	0	95	380	13	9	0.139929	10	1	1	1	1	1	1	1	1	1	1	1	0	1	0	1	0	1	0	1	0	1	0
12	101	0	-3			0	4	0						0		1	95	115	95	95	0	95	380	13	9	0.139929	10	1	1	1	1	1	1	1	1	1	1	1	0	1	0	1	0	1	0	1	0	1	0
12	101	1	2	-0.138889	0.666667	2	0	1	0		1						95	115	95	95	0	95	380	13	9	0.139929	10	1	1	1	1	1	1	1	1	1	1	1	0	1	0	1	0	1	0	1	0	1	0
1	102	2	2			2	0	0	0		1						90	80	105	90	80	105	325	0	0	0.761436	6	1	1	1	1	1	1	0	0	0	0	1	0	1	0	1	0	1	0	1	0	1	0
1	102	-1	0			4	0	0					0		1		90	80	105	90	80	105	325	0	0	0.761436	6	1	1	1	1	1	1	0	0	0	0	1	0	1	0	1	0	1	0	1	0	1	0
1	102	0	0			4	0	0					0		1		90	80	105	90	80	105	325	0	0	0.761436	6	1	1	1	1	1	1	0	0	0	0	1	0	1	0	1	0	1	0	1	0	1	0
2	102	0	0			6	0	0									90	90	110	90	90	0	330	0	0	0.761436	6	1	1	1	1	1	1	0	0	0	0	1	0	1	0	1	0	1	0	1	0	1	0
2	102	0	0			1	0	1	1		0						90	90	110	90	90	0	330	0	0	0.761436	6	1	1	1	1	1	1	0	0	0	0	1	0	1	0	1	0	1	0	1	0	1	0
2	102	0	0			1	0	0	1		0						90	90	110	90	90	0	330	0	0	0.761436	6	1	1	1	1	1	1	0	0	0	0	1	0	1	0	1	0	1	0	1	0	1	0
3	102	-3	-3			4	0	0					0		1		70	120	70	70	0	0	330	0	0	0.761436	6	1	1	1	1	1	1	0	0	0	0	1	0	1	0	1	0	1	0	1	0	1	0
3	102	-2	-2			4	0	1					0		1		70	120	70	70	0	0	330	0	0	0.761436	6	1	1	1	1	1	1	0	0	0	0	1	0	1	0	1	0	1	0	1	0	1	0
3	102	-2	-3			0	4	0						0		1	70	120	70	70	0	0	330	0	0	0.761436	6	1	1	1	1	1	1	0	0	0	0	1	0	1	0	1	0	1	0	1	0	1	0
4	102	-1	-1			4	0	0					0		1		75	125	105	75	0	0	335	0	0	0.761436	6	1	1	1	1	1	1	0	0	0	0	1	0	1	0	1	0	1	0	1	0	1	0
4	102	0	0			1	0	1	1		0						75	125	105	75	0	0	335	0	0	0.761436	6	1	1	1	1	1	1	0	0	0	0	1	0	1	0	1	0	1	0	1	0	1	0
4	102	-1	-1			4	0	0					0		1		75	125	105	75	0	0	335	0	0	0.761436	6	1	1	1	1	1	1	0	0	0	0	1	0	1	0	1	0	1	0	1	0	1	0
5	102	0	-1			4	0	0					0		1		70	100	110	70	100	0	325	0	0	0.761436	6	1	1	1	1	1	1	0	0	0	0	1	0	1	0	1	0	1	0	1	0	1	0
5	102	2	1			1	0	1	1		0						70	100	110	70	100	0	325	0	0	0.761436	6	1	1	1	1	1	1	0	0	0	0	1	0	1	0	1	0	1	0	1	0	1	0
5	102	-1	-1			0	4	0						0		1	70	100	110	70	100	0	325	0	0	0.761436	6	1	1	1	1	1	1	0	0	0	0	1	0	1	0	1	0	1	0	1	0	1	0
6	102	-3	-3			4	0	0					0		1		65	125	120	65	125	0	345	0	0	0.761436	6	1	1	1	1	1	1	0	0	0	0	1	0	1	0	1	0	1	0	1	0	1	0
6	102	0	2			4	0	1					0		1		65	125	120	65	125	0	345	0	0	0.761436	6	1	1	1	1	1	1	0	0	0	0	1	0	1	0	1	0	1	0	1	0	1	0
6	102	2	2			1	0	0	1		0						65	125	120	65	125	0	345	0	0	0.761436	6	1	1	1	1	1	1	0	0	0	0	1	0	1	0	1	0	1	0	1	0	1	0
7	102	-1	-1			3	0	0					1		0		50	120	130	0	120	0	330	0	0	0.761436	6	1	1	1	1	1	1	0	0	0	0	1	0	1	0	1	0	1	0	1	0	1	0
7	102	-2	2			4	0	1					0		1		50	120	130	0	120	0	330	0	0	0.761436	6	1	1	1	1	1	1	0	0	0	0	1	0	1	0	1	0	1	0	1	0	1	0
7	102	-2	2			4	0	0					0		1		50	120	130	0	120	0	330	0	0	0.761436	6	1	1	1	1	1	1	0	0	0	0	1	0	1	0	1	0	1	0	1	0	1	0
8	102	-1	-1			0	4	0						0		1	60	115	95	0	115	0	325	0	0	0.761436	6	1	1	1	1	1	1	0	0	0	0	1	0	1	0	1	0	1	0	1	0	1	0
8	102	0	0			0	4	1						0		1	60	115	95	0	115	0	325	0	0	0.761436	6	1	1	1	1	1	1	0	0	0	0	1	0	1	0	1	0	1	0	1	0	1	0
8	102	0	0			0	2	0		0		1					60	115	95	0	115	0	325	0	0	0.761436	6	1	1	1	1	1	1	0	0	0	0	1	0	1	0	1	0	1	0	1	0	1	0
9	102	-1	-1			0	4	0						0		1	60	85	130	0	85	0	295	0	0	0.761436	6	1	1	1	1	1	1	0	0	0	0	1	0	1	0	1	0	1	0	1	0	1	0
9	102	-3	-1			2	0	1	0		1						60	85	130	0	85	0	295	0	0	0.761436	6	1	1	1	1	1	1	0	0	0	0	1	0	1	0	1	0	1	0	1	0	1	0
9	102	2	2			1	0	0	1		0						60	85	130	0	85	0	295	0	0	0.761436	6	1	1	1	1	1	1	0	0	0	0	1	0	1	0	1	0	1	0	1	0	1	0
10	102	0	0			0	4	0						0		1	70	110	95	0	110	95	310	0	0	0.761436	6	1	1	1	1	1	1	0	0	0	0	1	0	1	0	1	0	1	0	1	0	1	0
10	102	-2	0			4	0	0					0		1		70	110	95	0	110	95	310	0	0	0.761436	6	1	1	1	1	1	1	0	0	0	0	1	0	1	0	1	0	1	0	1	0	1	0
10	102	2	0			1	0	0	1		0						70	110	95	0	110	95	310	0	0	0.761436	6	1	1	1	1	1	1	0	0	0	0	1	0	1	0	1	0	1	0	1	0	1	0
11	102	-1	-1			0	3	1						1		0	90	110	105	90	0	105	335	0	0	0.761436	6	1	1	1	1	1	1	0	0	0	0	1	0	1	0	1	0	1	0	1	0	1	0
11	102	0	2			6	0	0									90	110	105	90	0	105	335	0	0	0.761436	6	1	1	1	1	1	1	0	0	0	0	1	0	1	0	1	0	1	0	1	0	1	0
11	102	0	2			6	0	1									90	110	105	90	0	105	335	0	0	0.761436	6	1	1	1	1	1	1	0	0	0	0	1	0	1	0	1	0	1	0	1	0	1	0
12	102	0	0			2	0	1	0		1						95	115	95	95	0	0	345	25	9	0.761436	6	1	1	1	1	1	1	0	0	0	0	1	0	1	0	1	0	1	0	1	0	1	0
12	102	1	2			1	0	0	1		0						95	115	95	95	0	0	345	25	9	0.761436	6	1	1	1	1	1	1	0	0	0	0	1	0	1	0	1	0	1	0	1	0	1	0
12	102	0	0	-0.444444	-0.0277778	0	6	1									95	115	95	95	0	0	345	25	9	0.761436	6	1	1	1	1	1	1	0	0	0	0	1	0	1	0	1	0	1	0	1	0	1	0
1	103	3	3			2	0	0	0		1						95	105	90	95	105	90	340	0	0	0.696824	6	1	1	1	1	1	1	0	0	0	0	1	0	1	0	1	0	1	0	1	0	1	0
1	103	-3	3			4	0	0					0		1		95	105	90	95	105	90	340	0	0	0.696824	6	1	1	1	1	1	1	0	0	0	0	1	0	1	0	1	0	1	0	1	0	1	0
1	103	-2	2			4	0	0					0		1		95	105	90	95	105	90	340	0	0	0.696824	6	1	1	1	1	1	1	0	0	0	0	1	0	1	0	1	0	1	0	1	0	1	0
2	103	-3	3			6	0	0									105	110	105	105	110	105	370	0	0	0.696824	6	1	1	1	1	1	1	0	0	0	0	1	0	1	0	1	0	1	0	1	0	1	0
2	103	-2	-2			4	0	1					0		1		105	110	105	105	110	105	370	0	0	0.696824	6	1	1	1	1	1	1	0	0	0	0	1	0	1	0	1	0	1	0	1	0	1	0
2	103	-3	-3			4	0	1					0		1		105	110	105	105	110	105	370	0	0	0.696824	6	1	1	1	1	1	1	0	0	0	0	1	0	1	0	1	0	1	0	1	0	1	0
3	103	-3	3			4	0	0					0		1		80	115	90	80	115	90	335	0	0	0.696824	6	1	1	1	1	1	1	0	0	0	0	1	0	1	0	1	0	1	0	1	0	1	0
3	103	-1	0			4	0	1					0		1		80	115	90	80	115	90	335	0	0	0.696824	6	1	1	1	1	1	1	0	0	0	0	1	0	1	0	1	0	1	0	1	0	1	0
3	103	-1	0			0	4	1						0		1	80	115	90	80	115	90	335	0	0	0.696824	6	1	1	1	1	1	1	0	0	0	0	1	0	1	0	1	0	1	0	1	0	1	0
4	103	-3	3			4	0	0					0		1		65	110	95	65	0	0	330	0	0	0.696824	6	1	1	1	1	1	1	0	0	0	0	1	0	1	0	1	0	1	0	1	0	1	0
4	103	1	1			1	0	1	1		0						65	110	95	65	0	0	330	0	0	0.696824	6	1	1	1	1	1	1	0	0	0	0	1	0	1	0	1	0	1	0	1	0	1	0
4	103	-1	0			0	1	1		1		0					65	110	95	65	0	0	330	0	0	0.696824	6	1	1	1	1	1	1	0	0	0	0	1	0	1	0	1	0	1	0	1	0	1	0
5	103	-3	3			4	0	0					0		1		100	115	120	100	115	0	375	0	0	0.696824	6	1	1	1	1	1	1	0	0	0	0	1	0	1	0	1	0	1	0	1	0	1	0
5	103	2	2			2	0	1	0		1						100	115	120	100	115	0	375	0	0	0.696824	6	1	1	1	1	1	1	0	0	0	0	1	0	1	0	1	0	1	0	1	0	1	0
5	103	-2	-3			0	4	1						0		1	100	115	120	100	115	0	375	0	0	0.696824	6	1	1	1	1	1	1	0	0	0	0	1	0	1	0	1	0	1	0	1	0	1	0
6	103	-3	-3			4	0	0					0		1		85	130	115	85	130	0	375	0	0	0.696824	6	1	1	1	1	1	1	0	0	0	0	1	0	1	0	1	0	1	0	1	0	1	0
6	103	-2	-1			4	0	1					0		1		85	130	115	85	130	0	375	0	0	0.696824	6	1	1	1	1	1	1	0	0	0	0	1	0	1	0	1	0	1	0	1	0	1	0
6	103	-1	1			0	6	1									85	130	115	85	130	0	375	0	0	0.696824	6	1	1	1	1	1	1	0	0	0	0	1	0	1	0	1	0	1	0	1	0	1	0
7	103	-3	-3			4	0	0					0		1		50	115	105	50	115	0	325	0	0	0.696824	6	1	1	1	1	1	1	0	0	0	0	1	0	1	0	1	0	1	0	1	0	1	0
7	103	0	0			4	0	1					0		1		50	115	105	50	115	0	325	0	0	0.696824	6	1	1	1	1	1	1	0	0	0	0	1	0	1	0	1	0	1	0	1	0	1	0
7	103	1	0			3	0	1					1		0		50	115	105	50	115	0	325	0	0	0.696824	6	1	1	1	1	1	1	0	0	0	0	1	0	1	0	1	0	1	0	1	0	1	0
8	103	3	3			3	0	0					1		0		60	115	120	0	115	0	340	0	0	0.696824	6	1	1	1	1	1	1	0	0	0	0	1	0	1	0	1	0	1	0	1	0	1	0
8	103	0	0			4	0	1					0		1		60	115	120	0	115	0	340	0	0	0.696824	6	1	1	1	1	1	1	0	0	0	0	1	0	1	0	1	0	1	0	1	0	1	0
8	103	0	0			4	0	1					0		1		60	115	120	0	115	0	340	0	0	0.696824	6	1	1	1	1	1	1	0	0	0	0	1	0	1	0	1	0	1	0	1	0	1	0
9	103	-3	-3			0	4	0						0		1	80	75	125	0	75	0	300	0	0	0.696824	6	1	1	1	1	1	1	0	0	0	0	1	0	1	0	1	0	1	0	1	0	1	0
9	103	-1	0			2	0	1	0		1						80	75	125	0	75	0	300	0	0	0.696824	6	1	1	1	1	1	1	0	0	0	0	1	0	1	0	1	0	1	0	1	0	1	0
9	103	-2	-1			0	4	1						0		1	80	75	125	0	75	0	300	0	0	0.696824	6	1	1	1	1	1	1	0	0	0	0	1	0	1	0	1	0	1	0	1	0	1	0
10	103	-3	3			0	3	0						1		0	70	110	115	70	110	115	330	0	0	0.696824	6	1	1	1	1	1	1	0	0	0	0	1	0	1	0	1	0	1	0	1	0	1	0
10	103	-3	0			4	0	0					0		1		70	110	115	70	110	115	330	0	0	0.696824	6	1	1	1	1	1	1	0	0	0	0	1	0	1	0	1	0	1	0	1	0	1	0
10	103	0	0			0	4	0						0		1	70	110	115	70	110	115	330	0	0	0.696824	6	1	1	1	1	1	1	0	0	0	0	1	0	1	0	1	0	1	0	1	0	1	0
11	103	-3	-3			4	0	1					0		1		90	105	110	90	0	110	350	0	0	0.696824	6	1	1	1	1	1	1	0	0	0	0	1	0	1	0	1	0	1	0	1	0	1	0
11	103	0	0			6	0	0									90	105	110	90	0	110	350	0	0	0.696824	6	1	1	1	1	1	1	0	0	0	0	1	0	1	0	1	0	1	0	1	0	1	0
11	103	-1	1			6	0	0									90	105	110	90	0	110	350	0	0	0.696824	6	1	1	1	1	1	1	0	0	0	0	1	0	1	0	1	0	1	0	1	0	1	0
12	103	-3	-3			6	0	1									80	130	100	80	0	100	330	7	11	0.696824	6	1	1	1	1	1	1	0	0	0	0	1	0	1	0	1	0	1	0	1	0	1	0
12	103	1	1			1	0	0	1		0						80	130	100	80	0	100	330	7	11	0.696824	6	1	1	1	1	1	1	0	0	0	0	1	0	1	0	1	0	1	0	1	0	1	0
12	103	-3	-2	-1.30556	0.138889	3	0	0					1		0		80	130	100	80	0	100	330	7	11	0.696824	6	1	1	1	1	1	1	0	0	0	0	1	0	1	0	1	0	1	0	1	0	1	0
1	104	1	2			2	0	0	0		1						90	90	100	90	90	100	330	0	0	0.443664	9	1	1	1	1	1	1	1	1	1	0	1	0	1	0	1	0	1	0	1	0	1	0
1	104	0	0			6	0	0									90	90	100	90	90	100	330	0	0	0.443664	9	1	1	1	1	1	1	1	1	1	0	1	0	1	0	1	0	1	0	1	0	1	0
1	104	0	0			5	0	0									90	90	100	90	90	100	330	0	0	0.443664	9	1	1	1	1	1	1	1	1	1	0	1	0	1	0	1	0	1	0	1	0	1	0
2	104	-1	0			6	0	0									110	90	90	110	90	0	350	0	0	0.443664	9	1	1	1	1	1	1	1	1	1	0	1	0	1	0	1	0	1	0	1	0	1	0
2	104	0	0			6	0	1									110	90	90	110	90	0	350	0	0	0.443664	9	1	1	1	1	1	1	1	1	1	0	1	0	1	0	1	0	1	0	1	0	1	0
2	104	0	0			5	0	0									110	90	90	110	90	0	350	0	0	0.443664	9	1	1	1	1	1	1	1	1	1	0	1	0	1	0	1	0	1	0	1	0	1	0
3	104	-2	-2			4	0	0					0		1		80	105	75	80	0	0	340	0	0	0.443664	9	1	1	1	1	1	1	1	1	1	0	1	0	1	0	1	0	1	0	1	0	1	0
3	104	-1	-1			4	0	1					0		1		80	105	75	80	0	0	340	0	0	0.443664	9	1	1	1	1	1	1	1	1	1	0	1	0	1	0	1	0	1	0	1	0	1	0
3	104	-2	-2			0	4	0						0		1	80	105	75	80	0	0	340	0	0	0.443664	9	1	1	1	1	1	1	1	1	1	0	1	0	1	0	1	0	1	0	1	0	1	0
4	104	0	0			4	0	0					0		1		85	120	110	85	0	0	345	0	0	0.443664	9	1	1	1	1	1	1	1	1	1	0	1	0	1	0	1	0	1	0	1	0	1	0
4	104	1	1			1	0	1	1		0						85	120	110	85	0	0	345	0	0	0.443664	9	1	1	1	1	1	1	1	1	1	0	1	0	1	0	1	0	1	0	1	0	1	0
4	104	-1	2			4	0	1					0		1		85	120	110	85	0	0	345	0	0	0.443664	9	1	1	1	1	1	1	1	1	1	0	1	0	1	0	1	0	1	0	1	0	1	0
5	104	0	0			3	0	0					1		0		80	95	125	0	0	0	345	0	0	0.443664	9	1	1	1	1	1	1	1	1	1	0	1	0	1	0	1	0	1	0	1	0	1	0
5	104	0	0			2	0	1	0		1						80	95	125	0	0	0	345	0	0	0.443664	9	1	1	1	1	1	1	1	1	1	0	1	0	1	0	1	0	1	0	1	0	1	0
5	104	-2	-2			0	4	1						0		1	80	95	125	0	0	0	345	0	0	0.443664	9	1	1	1	1	1	1	1	1	1	0	1	0	1	0	1	0	1	0	1	0	1	0
6	104	0	0			0	1	0		1		0					85	115	125	85	115	0	355	0	0	0.443664	9	1	1	1	1	1	1	1	1	1	0	1	0	1	0	1	0	1	0	1	0	1	0
6	104	-1	0			4	0	1					0		1		85	115	125	85	115	0	355	0	0	0.443664	9	1	1	1	1	1	1	1	1	1	0	1	0	1	0	1	0	1	0	1	0	1	0
6	104	-1	0			0	4	1						0		1	85	115	125	85	115	0	355	0	0	0.443664	9	1	1	1	1	1	1	1	1	1	0	1	0	1	0	1	0	1	0	1	0	1	0
7	104	-2	-1			3	0	0					1		0		60	115	105	0	115	0	325	0	0	0.443664	9	1	1	1	1	1	1	1	1	1	0	1	0	1	0	1	0	1	0	1	0	1	0
7	104	0	0			6	0	1									60	115	105	0	115	0	325	0	0	0.443664	9	1	1	1	1	1	1	1	1	1	0	1	0	1	0	1	0	1	0	1	0	1	0
7	104	0	0			5	0	1									60	115	105	0	115	0	325	0	0	0.443664	9	1	1	1	1	1	1	1	1	1	0	1	0	1	0	1	0	1	0	1	0	1	0
8	104	0	0			0	4	0						0		1	80	110	90	0	110	0	320	0	0	0.443664	9	1	1	1	1	1	1	1	1	1	0	1	0	1	0	1	0	1	0	1	0	1	0
8	104	-2	3			4	0	1					0		1		80	110	90	0	110	0	320	0	0	0.443664	9	1	1	1	1	1	1	1	1	1	0	1	0	1	0	1	0	1	0	1	0	1	0
8	104	-1	2			4	0	0					0		1		80	110	90	0	110	0	320	0	0	0.443664	9	1	1	1	1	1	1	1	1	1	0	1	0	1	0	1	0	1	0	1	0	1	0
9	104	0	0			0	4	0						0		1	65	105	115	0	105	0	315	0	0	0.443664	9	1	1	1	1	1	1	1	1	1	0	1	0	1	0	1	0	1	0	1	0	1	0
9	104	-1	0			2	0	1	0		1						65	105	115	0	105	0	315	0	0	0.443664	9	1	1	1	1	1	1	1	1	1	0	1	0	1	0	1	0	1	0	1	0	1	0
9	104	-1	-1			0	4	1						0		1	65	105	115	0	105	0	315	0	0	0.443664	9	1	1	1	1	1	1	1	1	1	0	1	0	1	0	1	0	1	0	1	0	1	0
10	104	0	-1			0	4	0						0		1	90	115	100	0	115	100	320	0	0	0.443664	9	1	1	1	1	1	1	1	1	1	0	1	0	1	0	1	0	1	0	1	0	1	0
10	104	-3	0			4	0	0					0		1		90	115	100	0	115	100	320	0	0	0.443664	9	1	1	1	1	1	1	1	1	1	0	1	0	1	0	1	0	1	0	1	0	1	0
10	104	-1	-2			0	4	0						0		1	90	115	100	0	115	100	320	0	0	0.443664	9	1	1	1	1	1	1	1	1	1	0	1	0	1	0	1	0	1	0	1	0	1	0
11	104	0	0			0	4	1						0		1	95	100	110	0	100	110	315	0	0	0.443664	9	1	1	1	1	1	1	1	1	1	0	1	0	1	0	1	0	1	0	1	0	1	0
11	104	1	1			6	0	0									95	100	110	0	100	110	315	0	0	0.443664	9	1	1	1	1	1	1	1	1	1	0	1	0	1	0	1	0	1	0	1	0	1	0
11	104	0	2			6	0	0									95	100	110	0	100	110	315	0	0	0.443664	9	1	1	1	1	1	1	1	1	1	0	1	0	1	0	1	0	1	0	1	0	1	0
12	104	0	0			0	4	1						0		1	75	135	115	0	0	0	340	14	5	0.443664	9	1	1	1	1	1	1	1	1	1	0	1	0	1	0	1	0	1	0	1	0	1	0
12	104	0	0			1	0	0	1		0						75	135	115	0	0	0	340	14	5	0.443664	9	1	1	1	1	1	1	1	1	1	0	1	0	1	0	1	0	1	0	1	0	1	0
12	104	0	0	-0.527778	0.0277778	0	5	0									75	135	115	0	0	0	340	14	5	0.443664	9	1	1	1	1	1	1	1	1	1	0	1	0	1	0	1	0	1	0	1	0	1	0
1	105	-1	0			2	0	0	0		1						90	105	105	90	105	105	350	0	0	0.258777	6	1	1	1	1	1	1	0	0	0	0	1	0	1	0	1	0	1	0	1	0	1	0
1	105	0	0			6	0	0									90	105	105	90	105	105	350	0	0	0.258777	6	1	1	1	1	1	1	0	0	0	0	1	0	1	0	1	0	1	0	1	0	1	0
1	105	1	0			5	0	0									90	105	105	90	105	105	350	0	0	0.258777	6	1	1	1	1	1	1	0	0	0	0	1	0	1	0	1	0	1	0	1	0	1	0
2	105	1	0			6	0	0									90	115	90	90	115	0	355	0	0	0.258777	6	1	1	1	1	1	1	0	0	0	0	1	0	1	0	1	0	1	0	1	0	1	0
2	105	0	0			2	0	1	0		1						90	115	90	90	115	0	355	0	0	0.258777	6	1	1	1	1	1	1	0	0	0	0	1	0	1	0	1	0	1	0	1	0	1	0
2	105	1	0			0	1	0		1		0					90	115	90	90	115	0	355	0	0	0.258777	6	1	1	1	1	1	1	0	0	0	0	1	0	1	0	1	0	1	0	1	0	1	0
3	105	0	0			4	0	0					0		1		75	125	95	75	125	95	360	0	0	0.258777	6	1	1	1	1	1	1	0	0	0	0	1	0	1	0	1	0	1	0	1	0	1	0
3	105	0	0			4	0	1					0		1		75	125	95	75	125	95	360	0	0	0.258777	6	1	1	1	1	1	1	0	0	0	0	1	0	1	0	1	0	1	0	1	0	1	0
3	105	0	0			0	3	0						1		0	75	125	95	75	125	95	360	0	0	0.258777	6	1	1	1	1	1	1	0	0	0	0	1	0	1	0	1	0	1	0	1	0	1	0
4	105	0	0			3	0	0					1		0		70	105	110	0	105	0	350	0	0	0.258777	6	1	1	1	1	1	1	0	0	0	0	1	0	1	0	1	0	1	0	1	0	1	0
4	105	1	0			2	0	1	0		1						70	105	110	0	105	0	350	0	0	0.258777	6	1	1	1	1	1	1	0	0	0	0	1	0	1	0	1	0	1	0	1	0	1	0
4	105	-2	0			4	0	1					0		1		70	105	110	0	105	0	350	0	0	0.258777	6	1	1	1	1	1	1	0	0	0	0	1	0	1	0	1	0	1	0	1	0	1	0
5	105	0	0			0	4	0						0		1	100	95	110	0	95	0	340	0	0	0.258777	6	1	1	1	1	1	1	0	0	0	0	1	0	1	0	1	0	1	0	1	0	1	0
5	105	0	0			2	0	1	0		1						100	95	110	0	95	0	340	0	0	0.258777	6	1	1	1	1	1	1	0	0	0	0	1	0	1	0	1	0	1	0	1	0	1	0
5	105	0	0			0	4	1						0		1	100	95	110	0	95	0	340	0	0	0.258777	6	1	1	1	1	1	1	0	0	0	0	1	0	1	0	1	0	1	0	1	0	1	0
6	105	-1	-1			0	1	0		1		0					75	105	120	75	105	0	355	0	0	0.258777	6	1	1	1	1	1	1	0	0	0	0	1	0	1	0	1	0	1	0	1	0	1	0
6	105	0	0			4	0	1					0		1		75	105	120	75	105	0	355	0	0	0.258777	6	1	1	1	1	1	1	0	0	0	0	1	0	1	0	1	0	1	0	1	0	1	0
6	105	0	0			0	2	1		0		1					75	105	120	75	105	0	355	0	0	0.258777	6	1	1	1	1	1	1	0	0	0	0	1	0	1	0	1	0	1	0	1	0	1	0
7	105	-3	1			4	0	0					0		1		45	115	125	45	115	0	335	0	0	0.258777	6	1	1	1	1	1	1	0	0	0	0	1	0	1	0	1	0	1	0	1	0	1	0
7	105	-1	2			6	0	1									45	115	125	45	115	0	335	0	0	0.258777	6	1	1	1	1	1	1	0	0	0	0	1	0	1	0	1	0	1	0	1	0	1	0
7	105	-3	2			5	0	1									45	115	125	45	115	0	335	0	0	0.258777	6	1	1	1	1	1	1	0	0	0	0	1	0	1	0	1	0	1	0	1	0	1	0
8	105	3	2			4	0	0					0		1		80	100	95	80	100	0	355	0	0	0.258777	6	1	1	1	1	1	1	0	0	0	0	1	0	1	0	1	0	1	0	1	0	1	0
8	105	-1	2			4	0	1					0		1		80	100	95	80	100	0	355	0	0	0.258777	6	1	1	1	1	1	1	0	0	0	0	1	0	1	0	1	0	1	0	1	0	1	0
8	105	-1	0			4	0	0					0		1		80	100	95	80	100	0	355	0	0	0.258777	6	1	1	1	1	1	1	0	0	0	0	1	0	1	0	1	0	1	0	1	0	1	0
9	105	3	-1			2	0	0	0		1						90	75	135	90	75	0	340	0	0	0.258777	6	1	1	1	1	1	1	0	0	0	0	1	0	1	0	1	0	1	0	1	0	1	0
9	105	0	0			0	2	1		0		1					90	75	135	90	75	0	340	0	0	0.258777	6	1	1	1	1	1	1	0	0	0	0	1	0	1	0	1	0	1	0	1	0	1	0
9	105	1	0			1	0	1	1		0						90	75	135	90	75	0	340	0	0	0.258777	6	1	1	1	1	1	1	0	0	0	0	1	0	1	0	1	0	1	0	1	0	1	0
10	105	-1	-2			1	0	0	1		0						75	105	95	0	105	95	355	0	0	0.258777	6	1	1	1	1	1	1	0	0	0	0	1	0	1	0	1	0	1	0	1	0	1	0
10	105	-2	0			4	0	0					0		1		75	105	95	0	105	95	355	0	0	0.258777	6	1	1	1	1	1	1	0	0	0	0	1	0	1	0	1	0	1	0	1	0	1	0
10	105	0	0			0	4	0						0		1	75	105	95	0	105	95	355	0	0	0.258777	6	1	1	1	1	1	1	0	0	0	0	1	0	1	0	1	0	1	0	1	0	1	0
11	105	-2	-2			0	1	1		1		0					90	100	90	90	0	90	370	0	0	0.258777	6	1	1	1	1	1	1	0	0	0	0	1	0	1	0	1	0	1	0	1	0	1	0
11	105	0	0			6	0	0									90	100	90	90	0	90	370	0	0	0.258777	6	1	1	1	1	1	1	0	0	0	0	1	0	1	0	1	0	1	0	1	0	1	0
11	105	0	0			6	0	0									90	100	90	90	0	90	370	0	0	0.258777	6	1	1	1	1	1	1	0	0	0	0	1	0	1	0	1	0	1	0	1	0	1	0
12	105	-2	-1			2	0	1	0		1						90	110	115	90	0	115	395	-88	3	0.258777	6	1	1	1	1	1	1	0	0	0	0	1	0	1	0	1	0	1	0	1	0	1	0
12	105	0	0			1	0	0	1		0						90	110	115	90	0	115	395	-88	3	0.258777	6	1	1	1	1	1	1	0	0	0	0	1	0	1	0	1	0	1	0	1	0	1	0
12	105	-1	-1	-0.277778	0.0277778	4	0	0					0		1		90	110	115	90	0	115	395	-88	3	0.258777	6	1	1	1	1	1	1	0	0	0	0	1	0	1	0	1	0	1	0	1	0	1	0
1	106	1	2			2	0	0	0		1						120	100	85	120	100	85	355	0	0	0.00676636	9	1	1	1	1	1	1	1	1	1	0	1	0	1	0	1	0	1	0	1	0	1	0
1	106	3	3			6	0	0									120	100	85	120	100	85	355	0	0	0.00676636	9	1	1	1	1	1	1	1	1	1	0	1	0	1	0	1	0	1	0	1	0	1	0
1	106	3	3			6	0	0									120	100	85	120	100	85	355	0	0	0.00676636	9	1	1	1	1	1	1	1	1	1	0	1	0	1	0	1	0	1	0	1	0	1	0
2	106	-1	2			6	0	0									85	105	115	85	105	0	340	0	0	0.00676636	9	1	1	1	1	1	1	1	1	1	0	1	0	1	0	1	0	1	0	1	0	1	0
2	106	0	0			2	0	1	0		1						85	105	115	85	105	0	340	0	0	0.00676636	9	1	1	1	1	1	1	1	1	1	0	1	0	1	0	1	0	1	0	1	0	1	0
2	106	0	0			1	0	0	1		0						85	105	115	85	105	0	340	0	0	0.00676636	9	1	1	1	1	1	1	1	1	1	0	1	0	1	0	1	0	1	0	1	0	1	0
3	106	-2	2			4	0	0					0		1		95	100	75	95	0	75	345	0	0	0.00676636	9	1	1	1	1	1	1	1	1	1	0	1	0	1	0	1	0	1	0	1	0	1	0
3	106	1	0			4	0	1					0		1		95	100	75	95	0	75	345	0	0	0.00676636	9	1	1	1	1	1	1	1	1	1	0	1	0	1	0	1	0	1	0	1	0	1	0
3	106	-1	-1			0	3	0						1		0	95	100	75	95	0	75	345	0	0	0.00676636	9	1	1	1	1	1	1	1	1	1	0	1	0	1	0	1	0	1	0	1	0	1	0
4	106	-2	-1			4	0	0					0		1		90	110	115	90	0	0	365	0	0	0.00676636	9	1	1	1	1	1	1	1	1	1	0	1	0	1	0	1	0	1	0	1	0	1	0
4	106	0	1			2	0	1	0		1						90	110	115	90	0	0	365	0	0	0.00676636	9	1	1	1	1	1	1	1	1	1	0	1	0	1	0	1	0	1	0	1	0	1	0
4	106	-2	0			4	0	0					0		1		90	110	115	90	0	0	365	0	0	0.00676636	9	1	1	1	1	1	1	1	1	1	0	1	0	1	0	1	0	1	0	1	0	1	0
5	106	-2	2			4	0	0					0		1		75	115	110	75	0	0	350	0	0	0.00676636	9	1	1	1	1	1	1	1	1	1	0	1	0	1	0	1	0	1	0	1	0	1	0
5	106	0	2			1	0	1	1		0						75	115	110	75	0	0	350	0	0	0.00676636	9	1	1	1	1	1	1	1	1	1	0	1	0	1	0	1	0	1	0	1	0	1	0
5	106	0	2			0	4	0						0		1	75	115	110	75	0	0	350	0	0	0.00676636	9	1	1	1	1	1	1	1	1	1	0	1	0	1	0	1	0	1	0	1	0	1	0
6	106	-2	-2			4	0	0					0		1		65	135	120	65	0	0	340	0	0	0.00676636	9	1	1	1	1	1	1	1	1	1	0	1	0	1	0	1	0	1	0	1	0	1	0
6	106	0	0			4	0	1					0		1		65	135	120	65	0	0	340	0	0	0.00676636	9	1	1	1	1	1	1	1	1	1	0	1	0	1	0	1	0	1	0	1	0	1	0
6	106	0	0			0	1	0		1		0					65	135	120	65	0	0	340	0	0	0.00676636	9	1	1	1	1	1	1	1	1	1	0	1	0	1	0	1	0	1	0	1	0	1	0
7	106	-3	-2			4	0	0					0		1		45	120	115	45	120	0	330	0	0	0.00676636	9	1	1	1	1	1	1	1	1	1	0	1	0	1	0	1	0	1	0	1	0	1	0
7	106	0	0			6	0	1									45	120	115	45	120	0	330	0	0	0.00676636	9	1	1	1	1	1	1	1	1	1	0	1	0	1	0	1	0	1	0	1	0	1	0
7	106	0	0			0	4	0						0		1	45	120	115	45	120	0	330	0	0	0.00676636	9	1	1	1	1	1	1	1	1	1	0	1	0	1	0	1	0	1	0	1	0	1	0
8	106	0	0			4	0	0					0		1		70	95	95	70	95	0	330	0	0	0.00676636	9	1	1	1	1	1	1	1	1	1	0	1	0	1	0	1	0	1	0	1	0	1	0
8	106	-1	0			4	0	1					0		1		70	95	95	70	95	0	330	0	0	0.00676636	9	1	1	1	1	1	1	1	1	1	0	1	0	1	0	1	0	1	0	1	0	1	0
8	106	-1	1			4	0	0					0		1		70	95	95	70	95	0	330	0	0	0.00676636	9	1	1	1	1	1	1	1	1	1	0	1	0	1	0	1	0	1	0	1	0	1	0
9	106	-1	2			4	0	0					0		1		70	80	115	70	80	0	315	0	0	0.00676636	9	1	1	1	1	1	1	1	1	1	0	1	0	1	0	1	0	1	0	1	0	1	0
9	106	-1	-2			2	0	1	0		1						70	80	115	70	80	0	315	0	0	0.00676636	9	1	1	1	1	1	1	1	1	1	0	1	0	1	0	1	0	1	0	1	0	1	0
9	106	-3	-3			0	4	0						0		1	70	80	115	70	80	0	315	0	0	0.00676636	9	1	1	1	1	1	1	1	1	1	0	1	0	1	0	1	0	1	0	1	0	1	0
10	106	0	1			4	0	0					0		1		95	95	100	95	95	100	350	0	0	0.00676636	9	1	1	1	1	1	1	1	1	1	0	1	0	1	0	1	0	1	0	1	0	1	0
10	106	0	0			4	0	0					0		1		95	95	100	95	95	100	350	0	0	0.00676636	9	1	1	1	1	1	1	1	1	1	0	1	0	1	0	1	0	1	0	1	0	1	0
10	106	0	0			0	4	0						0		1	95	95	100	95	95	100	350	0	0	0.00676636	9	1	1	1	1	1	1	1	1	1	0	1	0	1	0	1	0	1	0	1	0	1	0
11	106	-1	0			4	0	1					0		1		75	120	95	75	0	95	345	0	0	0.00676636	9	1	1	1	1	1	1	1	1	1	0	1	0	1	0	1	0	1	0	1	0	1	0
11	106	1	1			6	0	0									75	120	95	75	0	95	345	0	0	0.00676636	9	1	1	1	1	1	1	1	1	1	0	1	0	1	0	1	0	1	0	1	0	1	0
11	106	1	1			5	0	1									75	120	95	75	0	95	345	0	0	0.00676636	9	1	1	1	1	1	1	1	1	1	0	1	0	1	0	1	0	1	0	1	0	1	0
12	106	-2	0			4	0	1					0		1		95	120	120	95	0	120	390	-93	8	0.00676636	9	1	1	1	1	1	1	1	1	1	0	1	0	1	0	1	0	1	0	1	0	1	0
12	106	-1	0			0	4	0						0		1	95	120	120	95	0	120	390	-93	8	0.00676636	9	1	1	1	1	1	1	1	1	1	0	1	0	1	0	1	0	1	0	1	0	1	0
12	106	0	0	-0.444444	0.388889	2	0	1	0		1						95	120	120	95	0	120	390	-93	8	0.00676636	9	1	1	1	1	1	1	1	1	1	0	1	0	1	0	1	0	1	0	1	0	1	0
1	107	1	2			2	0	0	0		1						90	80	90	90	80	90	310	0	0	0.706284	7	1	1	1	1	1	1	1	0	0	0	1	0	1	0	1	0	1	0	1	0	1	0
1	107	-1	1			4	0	0					0		1		90	80	90	90	80	90	310	0	0	0.706284	7	1	1	1	1	1	1	1	0	0	0	1	0	1	0	1	0	1	0	1	0	1	0
1	107	0	0			4	0	0					0		1		90	80	90	90	80	90	310	0	0	0.706284	7	1	1	1	1	1	1	1	0	0	0	1	0	1	0	1	0	1	0	1	0	1	0
2	107	0	1			6	0	0									85	110	115	85	110	0	345	0	0	0.706284	7	1	1	1	1	1	1	1	0	0	0	1	0	1	0	1	0	1	0	1	0	1	0
2	107	1	2			6	0	0									85	110	115	85	110	0	345	0	0	0.706284	7	1	1	1	1	1	1	1	0	0	0	1	0	1	0	1	0	1	0	1	0	1	0
2	107	1	0			5	0	0									85	110	115	85	110	0	345	0	0	0.706284	7	1	1	1	1	1	1	1	0	0	0	1	0	1	0	1	0	1	0	1	0	1	0
3	107	-2	-1			4	0	1					0		1		70	100	100	70	100	0	320	0	0	0.706284	7	1	1	1	1	1	1	1	0	0	0	1	0	1	0	1	0	1	0	1	0	1	0
3	107	1	2			2	0	1	0		1						70	100	100	70	100	0	320	0	0	0.706284	7	1	1	1	1	1	1	1	0	0	0	1	0	1	0	1	0	1	0	1	0	1	0
3	107	1	3			0	2	1		0		1					70	100	100	70	100	0	320	0	0	0.706284	7	1	1	1	1	1	1	1	0	0	0	1	0	1	0	1	0	1	0	1	0	1	0
4	107	-1	0			4	0	1					0		1		95	120	95	95	120	0	365	0	0	0.706284	7	1	1	1	1	1	1	1	0	0	0	1	0	1	0	1	0	1	0	1	0	1	0
4	107	1	2			2	0	1	0		1						95	120	95	95	120	0	365	0	0	0.706284	7	1	1	1	1	1	1	1	0	0	0	1	0	1	0	1	0	1	0	1	0	1	0
4	107	-1	-1			0	6	1									95	120	95	95	120	0	365	0	0	0.706284	7	1	1	1	1	1	1	1	0	0	0	1	0	1	0	1	0	1	0	1	0	1	0
5	107	0	0			3	0	1					1		0		80	90	125	0	90	0	325	0	0	0.706284	7	1	1	1	1	1	1	1	0	0	0	1	0	1	0	1	0	1	0	1	0	1	0
5	107	-1	0			2	0	1	0		1						80	90	125	0	90	0	325	0	0	0.706284	7	1	1	1	1	1	1	1	0	0	0	1	0	1	0	1	0	1	0	1	0	1	0
5	107	-2	-2			0	4	1						0		1	80	90	125	0	90	0	325	0	0	0.706284	7	1	1	1	1	1	1	1	0	0	0	1	0	1	0	1	0	1	0	1	0	1	0
6	107	0	0			0	1	1		1		0					65	115	120	65	115	0	345	0	0	0.706284	7	1	1	1	1	1	1	1	0	0	0	1	0	1	0	1	0	1	0	1	0	1	0
6	107	1	0			2	0	1	0		1						65	115	120	65	115	0	345	0	0	0.706284	7	1	1	1	1	1	1	1	0	0	0	1	0	1	0	1	0	1	0	1	0	1	0
6	107	-2	-2			0	4	1						0		1	65	115	120	65	115	0	345	0	0	0.706284	7	1	1	1	1	1	1	1	0	0	0	1	0	1	0	1	0	1	0	1	0	1	0
7	107	-3	-2			4	0	0					0		1		65	120	110	65	120	0	350	0	0	0.706284	7	1	1	1	1	1	1	1	0	0	0	1	0	1	0	1	0	1	0	1	0	1	0
7	107	-1	0			2	0	0	0		1						65	120	110	65	120	0	350	0	0	0.706284	7	1	1	1	1	1	1	1	0	0	0	1	0	1	0	1	0	1	0	1	0	1	0
7	107	-1	0			0	4	0						0		1	65	120	110	65	120	0	350	0	0	0.706284	7	1	1	1	1	1	1	1	0	0	0	1	0	1	0	1	0	1	0	1	0	1	0
8	107	0	0			4	0	1					0		1		75	90	110	75	90	0	330	0	0	0.706284	7	1	1	1	1	1	1	1	0	0	0	1	0	1	0	1	0	1	0	1	0	1	0
8	107	-1	0			2	0	1	0		1						75	90	110	75	90	0	330	0	0	0.706284	7	1	1	1	1	1	1	1	0	0	0	1	0	1	0	1	0	1	0	1	0	1	0
8	107	0	0			0	4	1						0		1	75	90	110	75	90	0	330	0	0	0.706284	7	1	1	1	1	1	1	1	0	0	0	1	0	1	0	1	0	1	0	1	0	1	0
9	107	0	0			1	0	0	1		0						70	100	110	0	100	0	340	0	0	0.706284	7	1	1	1	1	1	1	1	0	0	0	1	0	1	0	1	0	1	0	1	0	1	0
9	107	-2	-1			4	0	0					0		1		70	100	110	0	100	0	340	0	0	0.706284	7	1	1	1	1	1	1	1	0	0	0	1	0	1	0	1	0	1	0	1	0	1	0
9	107	-2	0			0	4	0						0		1	70	100	110	0	100	0	340	0	0	0.706284	7	1	1	1	1	1	1	1	0	0	0	1	0	1	0	1	0	1	0	1	0	1	0
10	107	0	0			0	3	0						1		0	80	90	95	80	90	0	325	0	0	0.706284	7	1	1	1	1	1	1	1	0	0	0	1	0	1	0	1	0	1	0	1	0	1	0
10	107	1	0			6	0	0									80	90	95	80	90	0	325	0	0	0.706284	7	1	1	1	1	1	1	1	0	0	0	1	0	1	0	1	0	1	0	1	0	1	0
10	107	0	0			0	4	0						0		1	80	90	95	80	90	0	325	0	0	0.706284	7	1	1	1	1	1	1	1	0	0	0	1	0	1	0	1	0	1	0	1	0	1	0
11	107	-1	0			4	0	0					0		1		85	125	105	85	0	105	360	0	0	0.706284	7	1	1	1	1	1	1	1	0	0	0	1	0	1	0	1	0	1	0	1	0	1	0
11	107	1	0			1	0	0	1		0						85	125	105	85	0	105	360	0	0	0.706284	7	1	1	1	1	1	1	1	0	0	0	1	0	1	0	1	0	1	0	1	0	1	0
11	107	0	0			0	5	0									85	125	105	85	0	105	360	0	0	0.706284	7	1	1	1	1	1	1	1	0	0	0	1	0	1	0	1	0	1	0	1	0	1	0
12	107	0	0			6	0	1									95	120	120	95	0	0	375	4	15	0.706284	7	1	1	1	1	1	1	1	0	0	0	1	0	1	0	1	0	1	0	1	0	1	0
12	107	-1	-1			0	4	0						0		1	95	120	120	95	0	0	375	4	15	0.706284	7	1	1	1	1	1	1	1	0	0	0	1	0	1	0	1	0	1	0	1	0	1	0
12	107	1	0	-0.333333	0.0833333	1	0	1	1		0						95	120	120	95	0	0	375	4	15	0.706284	7	1	1	1	1	1	1	1	0	0	0	1	0	1	0	1	0	1	0	1	0	1	0
1	108	1	0			2	0	0	0		1						95	85	100	95	85	100	330	0	0	0.709998	6	1	1	1	1	1	1	0	0	0	0	1	0	1	0	1	0	1	0	1	0	1	0
1	108	-1	0			4	0	0					0		1		95	85	100	95	85	100	330	0	0	0.709998	6	1	1	1	1	1	1	0	0	0	0	1	0	1	0	1	0	1	0	1	0	1	0
1	108	0	0			4	0	0					0		1		95	85	100	95	85	100	330	0	0	0.709998	6	1	1	1	1	1	1	0	0	0	0	1	0	1	0	1	0	1	0	1	0	1	0
2	108	-1	0			6	0	0									90	105	95	90	105	0	345	0	0	0.709998	6	1	1	1	1	1	1	0	0	0	0	1	0	1	0	1	0	1	0	1	0	1	0
2	108	0	2			6	0	0									90	105	95	90	105	0	345	0	0	0.709998	6	1	1	1	1	1	1	0	0	0	0	1	0	1	0	1	0	1	0	1	0	1	0
2	108	0	0			5	0	0									90	105	95	90	105	0	345	0	0	0.709998	6	1	1	1	1	1	1	0	0	0	0	1	0	1	0	1	0	1	0	1	0	1	0
3	108	-3	-1			4	0	1					0		1		95	120	95	95	120	0	365	0	0	0.709998	6	1	1	1	1	1	1	0	0	0	0	1	0	1	0	1	0	1	0	1	0	1	0
3	108	0	2			2	0	1	0		1						95	120	95	95	120	0	365	0	0	0.709998	6	1	1	1	1	1	1	0	0	0	0	1	0	1	0	1	0	1	0	1	0	1	0
3	108	1	2			0	2	1		0		1					95	120	95	95	120	0	365	0	0	0.709998	6	1	1	1	1	1	1	0	0	0	0	1	0	1	0	1	0	1	0	1	0	1	0
4	108	-2	-1			4	0	1					0		1		75	125	115	75	125	0	350	0	0	0.709998	6	1	1	1	1	1	1	0	0	0	0	1	0	1	0	1	0	1	0	1	0	1	0
4	108	1	2			2	0	1	0		1						75	125	115	75	125	0	350	0	0	0.709998	6	1	1	1	1	1	1	0	0	0	0	1	0	1	0	1	0	1	0	1	0	1	0
4	108	-3	0			0	6	1									75	125	115	75	125	0	350	0	0	0.709998	6	1	1	1	1	1	1	0	0	0	0	1	0	1	0	1	0	1	0	1	0	1	0
5	108	-3	1			4	0	1					0		1		100	110	130	100	110	0	360	0	0	0.709998	6	1	1	1	1	1	1	0	0	0	0	1	0	1	0	1	0	1	0	1	0	1	0
5	108	-3	0			2	0	1	0		1						100	110	130	100	110	0	360	0	0	0.709998	6	1	1	1	1	1	1	0	0	0	0	1	0	1	0	1	0	1	0	1	0	1	0
5	108	-3	-3			0	4	1						0		1	100	110	130	100	110	0	360	0	0	0.709998	6	1	1	1	1	1	1	0	0	0	0	1	0	1	0	1	0	1	0	1	0	1	0
6	108	-3	0			4	0	1					0		1		55	125	120	55	0	0	325	0	0	0.709998	6	1	1	1	1	1	1	0	0	0	0	1	0	1	0	1	0	1	0	1	0	1	0
6	108	0	0			1	0	1	1		0						55	125	120	55	0	0	325	0	0	0.709998	6	1	1	1	1	1	1	0	0	0	0	1	0	1	0	1	0	1	0	1	0	1	0
6	108	-3	-2			0	4	1						0		1	55	125	120	55	0	0	325	0	0	0.709998	6	1	1	1	1	1	1	0	0	0	0	1	0	1	0	1	0	1	0	1	0	1	0
7	108	-3	-1			4	0	0					0		1		45	120	125	45	0	0	315	0	0	0.709998	6	1	1	1	1	1	1	0	0	0	0	1	0	1	0	1	0	1	0	1	0	1	0
7	108	0	2			0	2	0		0		1					45	120	125	45	0	0	315	0	0	0.709998	6	1	1	1	1	1	1	0	0	0	0	1	0	1	0	1	0	1	0	1	0	1	0
7	108	0	0			0	4	0						0		1	45	120	125	45	0	0	315	0	0	0.709998	6	1	1	1	1	1	1	0	0	0	0	1	0	1	0	1	0	1	0	1	0	1	0
8	108	0	0			4	0	1					0		1		70	95	95	70	95	95	320	0	0	0.709998	6	1	1	1	1	1	1	0	0	0	0	1	0	1	0	1	0	1	0	1	0	1	0
8	108	0	0			0	1	1		1		0					70	95	95	70	95	95	320	0	0	0.709998	6	1	1	1	1	1	1	0	0	0	0	1	0	1	0	1	0	1	0	1	0	1	0
8	108	0	0			0	3	1						1		0	70	95	95	70	95	95	320	0	0	0.709998	6	1	1	1	1	1	1	0	0	0	0	1	0	1	0	1	0	1	0	1	0	1	0
9	108	0	0			4	0	0					0		1		80	85	130	80	85	0	345	0	0	0.709998	6	1	1	1	1	1	1	0	0	0	0	1	0	1	0	1	0	1	0	1	0	1	0
9	108	-2	-1			4	0	0					0		1		80	85	130	80	85	0	345	0	0	0.709998	6	1	1	1	1	1	1	0	0	0	0	1	0	1	0	1	0	1	0	1	0	1	0
9	108	0	0			1	0	0	1		0						80	85	130	80	85	0	345	0	0	0.709998	6	1	1	1	1	1	1	0	0	0	0	1	0	1	0	1	0	1	0	1	0	1	0
10	108	0	0			3	0	0					1		0		90	105	110	0	0	110	370	0	0	0.709998	6	1	1	1	1	1	1	0	0	0	0	1	0	1	0	1	0	1	0	1	0	1	0
10	108	0	0			3	0	0					1		0		90	105	110	0	0	110	370	0	0	0.709998	6	1	1	1	1	1	1	0	0	0	0	1	0	1	0	1	0	1	0	1	0	1	0
10	108	2	2			0	1	0		1		0					90	105	110	0	0	110	370	0	0	0.709998	6	1	1	1	1	1	1	0	0	0	0	1	0	1	0	1	0	1	0	1	0	1	0
11	108	0	0			0	2	0		0		1					90	125	95	0	0	95	355	0	0	0.709998	6	1	1	1	1	1	1	0	0	0	0	1	0	1	0	1	0	1	0	1	0	1	0
11	108	0	-1			0	4	0						0		1	90	125	95	0	0	95	355	0	0	0.709998	6	1	1	1	1	1	1	0	0	0	0	1	0	1	0	1	0	1	0	1	0	1	0
11	108	0	0			4	0	0					0		1		90	125	95	0	0	95	355	0	0	0.709998	6	1	1	1	1	1	1	0	0	0	0	1	0	1	0	1	0	1	0	1	0	1	0
12	108	-1	0			0	6	1									70	130	125	0	0	0	370	-5	9	0.709998	6	1	1	1	1	1	1	0	0	0	0	1	0	1	0	1	0	1	0	1	0	1	0
12	108	-1	-1			0	4	0						0		1	70	130	125	0	0	0	370	-5	9	0.709998	6	1	1	1	1	1	1	0	0	0	0	1	0	1	0	1	0	1	0	1	0	1	0
12	108	0	0	-0.75	0.0555556	1	0	1	1		0						70	130	125	0	0	0	370	-5	9	0.709998	6	1	1	1	1	1	1	0	0	0	0	1	0	1	0	1	0	1	0	1	0	1	0
1	109	1	0			2	0	0	0		1						115	85	85	115	85	85	335	0	0	0.819624	6	1	1	1	1	1	1	0	0	0	0	1	0	1	0	1	0	1	0	1	0	1	0
1	109	0	0			4	0	0					0		1		115	85	85	115	85	85	335	0	0	0.819624	6	1	1	1	1	1	1	0	0	0	0	1	0	1	0	1	0	1	0	1	0	1	0
1	109	0	0			0	3	0						1		0	115	85	85	115	85	85	335	0	0	0.819624	6	1	1	1	1	1	1	0	0	0	0	1	0	1	0	1	0	1	0	1	0	1	0
2	109	0	2			6	0	1									90	95	105	90	95	0	335	0	0	0.819624	6	1	1	1	1	1	1	0	0	0	0	1	0	1	0	1	0	1	0	1	0	1	0
2	109	0	0			4	0	0					0		1		90	95	105	90	95	0	335	0	0	0.819624	6	1	1	1	1	1	1	0	0	0	0	1	0	1	0	1	0	1	0	1	0	1	0
2	109	0	0			0	4	0						0		1	90	95	105	90	95	0	335	0	0	0.819624	6	1	1	1	1	1	1	0	0	0	0	1	0	1	0	1	0	1	0	1	0	1	0
3	109	-1	1			4	0	1					0		1		90	125	90	90	125	90	370	0	0	0.819624	6	1	1	1	1	1	1	0	0	0	0	1	0	1	0	1	0	1	0	1	0	1	0
3	109	0	0			2	0	0	0		1						90	125	90	90	125	90	370	0	0	0.819624	6	1	1	1	1	1	1	0	0	0	0	1	0	1	0	1	0	1	0	1	0	1	0
3	109	0	0			4	0	1					0		1		90	125	90	90	125	90	370	0	0	0.819624	6	1	1	1	1	1	1	0	0	0	0	1	0	1	0	1	0	1	0	1	0	1	0
4	109	0	2			4	0	1					0		1		75	105	95	75	105	0	345	0	0	0.819624	6	1	1	1	1	1	1	0	0	0	0	1	0	1	0	1	0	1	0	1	0	1	0
4	109	1	2			1	0	1	1		0						75	105	95	75	105	0	345	0	0	0.819624	6	1	1	1	1	1	1	0	0	0	0	1	0	1	0	1	0	1	0	1	0	1	0
4	109	-1	-2			0	4	1						0		1	75	105	95	75	105	0	345	0	0	0.819624	6	1	1	1	1	1	1	0	0	0	0	1	0	1	0	1	0	1	0	1	0	1	0
5	109	0	2			4	0	1					0		1		100	90	125	100	90	0	355	0	0	0.819624	6	1	1	1	1	1	1	0	0	0	0	1	0	1	0	1	0	1	0	1	0	1	0
5	109	-2	-2			4	0	1					0		1		100	90	125	100	90	0	355	0	0	0.819624	6	1	1	1	1	1	1	0	0	0	0	1	0	1	0	1	0	1	0	1	0	1	0
5	109	-1	0			0	4	1						0		1	100	90	125	100	90	0	355	0	0	0.819624	6	1	1	1	1	1	1	0	0	0	0	1	0	1	0	1	0	1	0	1	0	1	0
6	109	-1	0			4	0	1					0		1		55	130	115	55	130	0	350	0	0	0.819624	6	1	1	1	1	1	1	0	0	0	0	1	0	1	0	1	0	1	0	1	0	1	0
6	109	-1	0			0	4	1						0		1	55	130	115	55	130	0	350	0	0	0.819624	6	1	1	1	1	1	1	0	0	0	0	1	0	1	0	1	0	1	0	1	0	1	0
6	109	1	1			2	0	1	0		1						55	130	115	55	130	0	350	0	0	0.819624	6	1	1	1	1	1	1	0	0	0	0	1	0	1	0	1	0	1	0	1	0	1	0
7	109	-2	0			4	0	1					0		1		40	115	115	40	115	0	320	0	0	0.819624	6	1	1	1	1	1	1	0	0	0	0	1	0	1	0	1	0	1	0	1	0	1	0
7	109	0	0			0	3	1						1		0	40	115	115	40	115	0	320	0	0	0.819624	6	1	1	1	1	1	1	0	0	0	0	1	0	1	0	1	0	1	0	1	0	1	0
7	109	0	0			0	2	0		0		1					40	115	115	40	115	0	320	0	0	0.819624	6	1	1	1	1	1	1	0	0	0	0	1	0	1	0	1	0	1	0	1	0	1	0
8	109	0	0			4	0	1					0		1		50	100	95	50	0	0	320	0	0	0.819624	6	1	1	1	1	1	1	0	0	0	0	1	0	1	0	1	0	1	0	1	0	1	0
8	109	1	2			2	0	0	0		1						50	100	95	50	0	0	320	0	0	0.819624	6	1	1	1	1	1	1	0	0	0	0	1	0	1	0	1	0	1	0	1	0	1	0
8	109	1	1			5	0	1									50	100	95	50	0	0	320	0	0	0.819624	6	1	1	1	1	1	1	0	0	0	0	1	0	1	0	1	0	1	0	1	0	1	0
9	109	0	0			4	0	1					0		1		70	95	105	70	95	0	345	0	0	0.819624	6	1	1	1	1	1	1	0	0	0	0	1	0	1	0	1	0	1	0	1	0	1	0
9	109	-3	-2			4	0	1					0		1		70	95	105	70	95	0	345	0	0	0.819624	6	1	1	1	1	1	1	0	0	0	0	1	0	1	0	1	0	1	0	1	0	1	0
9	109	-2	-2			0	4	0						0		1	70	95	105	70	95	0	345	0	0	0.819624	6	1	1	1	1	1	1	0	0	0	0	1	0	1	0	1	0	1	0	1	0	1	0
10	109	1	2			4	0	0					0		1		95	105	120	95	105	0	380	0	0	0.819624	6	1	1	1	1	1	1	0	0	0	0	1	0	1	0	1	0	1	0	1	0	1	0
10	109	0	0			4	0	0					0		1		95	105	120	95	105	0	380	0	0	0.819624	6	1	1	1	1	1	1	0	0	0	0	1	0	1	0	1	0	1	0	1	0	1	0
10	109	0	0			4	0	0					0		1		95	105	120	95	105	0	380	0	0	0.819624	6	1	1	1	1	1	1	0	0	0	0	1	0	1	0	1	0	1	0	1	0	1	0
11	109	-1	1			4	0	0					0		1		70	120	90	70	120	90	360	0	0	0.819624	6	1	1	1	1	1	1	0	0	0	0	1	0	1	0	1	0	1	0	1	0	1	0
11	109	-1	-1			4	0	0					0		1		70	120	90	70	120	90	360	0	0	0.819624	6	1	1	1	1	1	1	0	0	0	0	1	0	1	0	1	0	1	0	1	0	1	0
11	109	0	0			0	3	0						1		0	70	120	90	70	120	90	360	0	0	0.819624	6	1	1	1	1	1	1	0	0	0	0	1	0	1	0	1	0	1	0	1	0	1	0
12	109	1	0			4	0	0					0		1		100	115	100	100	0	100	405	-98	-1	0.819624	6	1	1	1	1	1	1	0	0	0	0	1	0	1	0	1	0	1	0	1	0	1	0
12	109	2	2			1	0	0	1		0						100	115	100	100	0	100	405	-98	-1	0.819624	6	1	1	1	1	1	1	0	0	0	0	1	0	1	0	1	0	1	0	1	0	1	0
12	109	1	2	-0.166667	0.305556	2	0	1	0		1						100	115	100	100	0	100	405	-98	-1	0.819624	6	1	1	1	1	1	1	0	0	0	0	1	0	1	0	1	0	1	0	1	0	1	0
1	110	1	1			2	0	0	0		1						110	105	110	110	105	110	375	0	0	0.261954	4	1	1	1	1	0	0	0	0	0	0	1	0	1	0	1	0	1	0	0	1	0	1
1	110	0	0			4	0	0					0		1		110	105	110	110	105	110	375	0	0	0.261954	4	1	1	1	1	0	0	0	0	0	0	1	0	1	0	1	0	1	0	0	1	0	1
1	110	0	0			0	4	0						0		1	110	105	110	110	105	110	375	0	0	0.261954	4	1	1	1	1	0	0	0	0	0	0	1	0	1	0	1	0	1	0	0	1	0	1
2	110	-1	-1			6	0	0									95	90	115	95	90	0	335	0	0	0.261954	4	1	1	1	1	0	0	0	0	0	0	1	0	1	0	1	0	1	0	0	1	0	1
2	110	0	0			6	0	1									95	90	115	95	90	0	335	0	0	0.261954	4	1	1	1	1	0	0	0	0	0	0	1	0	1	0	1	0	1	0	0	1	0	1
2	110	0	0			0	2	0		0		1					95	90	115	95	90	0	335	0	0	0.261954	4	1	1	1	1	0	0	0	0	0	0	1	0	1	0	1	0	1	0	0	1	0	1
3	110	-2	1			4	0	0					0		1		90	120	90	90	0	90	355	0	0	0.261954	4	1	1	1	1	0	0	0	0	0	0	1	0	1	0	1	0	1	0	0	1	0	1
3	110	2	0			1	0	1	1		0						90	120	90	90	0	90	355	0	0	0.261954	4	1	1	1	1	0	0	0	0	0	0	1	0	1	0	1	0	1	0	0	1	0	1
3	110	2	3			0	1	1		1		0					90	120	90	90	0	90	355	0	0	0.261954	4	1	1	1	1	0	0	0	0	0	0	1	0	1	0	1	0	1	0	0	1	0	1
4	110	0	0			3	0	0					1		0		75	125	95	0	0	0	355	0	0	0.261954	4	1	1	1	1	0	0	0	0	0	0	1	0	1	0	1	0	1	0	0	1	0	1
4	110	2	1			1	0	1	1		0						75	125	95	0	0	0	355	0	0	0.261954	4	1	1	1	1	0	0	0	0	0	0	1	0	1	0	1	0	1	0	0	1	0	1
4	110	-2	-3			0	4	1						0		1	75	125	95	0	0	0	355	0	0	0.261954	4	1	1	1	1	0	0	0	0	0	0	1	0	1	0	1	0	1	0	0	1	0	1
5	110	-2	-2			0	4	0						0		1	75	95	125	0	95	0	345	0	0	0.261954	4	1	1	1	1	0	0	0	0	0	0	1	0	1	0	1	0	1	0	0	1	0	1
5	110	-3	-3			4	0	1					0		1		75	95	125	0	95	0	345	0	0	0.261954	4	1	1	1	1	0	0	0	0	0	0	1	0	1	0	1	0	1	0	0	1	0	1
5	110	0	0			0	4	1						0		1	75	95	125	0	95	0	345	0	0	0.261954	4	1	1	1	1	0	0	0	0	0	0	1	0	1	0	1	0	1	0	0	1	0	1
6	110	1	2			0	1	0		1		0					80	135	115	80	135	0	395	0	0	0.261954	4	1	1	1	1	0	0	0	0	0	0	1	0	1	0	1	0	1	0	0	1	0	1
6	110	-2	0			0	4	1						0		1	80	135	115	80	135	0	395	0	0	0.261954	4	1	1	1	1	0	0	0	0	0	0	1	0	1	0	1	0	1	0	0	1	0	1
6	110	2	1			2	0	1	0		1						80	135	115	80	135	0	395	0	0	0.261954	4	1	1	1	1	0	0	0	0	0	0	1	0	1	0	1	0	1	0	0	1	0	1
7	110	-1	-2			3	0	0					1		0		60	105	110	0	105	0	340	0	0	0.261954	4	1	1	1	1	0	0	0	0	0	0	1	0	1	0	1	0	1	0	0	1	0	1
7	110	0	0			3	0	1					1		0		60	105	110	0	105	0	340	0	0	0.261954	4	1	1	1	1	0	0	0	0	0	0	1	0	1	0	1	0	1	0	0	1	0	1
7	110	0	0			0	2	0		0		1					60	105	110	0	105	0	340	0	0	0.261954	4	1	1	1	1	0	0	0	0	0	0	1	0	1	0	1	0	1	0	0	1	0	1
8	110	0	0			0	3	0						1		0	70	115	115	70	115	0	355	0	0	0.261954	4	1	1	1	1	0	0	0	0	0	0	1	0	1	0	1	0	1	0	0	1	0	1
8	110	2	1			2	0	1	0		1						70	115	115	70	115	0	355	0	0	0.261954	4	1	1	1	1	0	0	0	0	0	0	1	0	1	0	1	0	1	0	0	1	0	1
8	110	0	-1			0	6	1									70	115	115	70	115	0	355	0	0	0.261954	4	1	1	1	1	0	0	0	0	0	0	1	0	1	0	1	0	1	0	0	1	0	1
9	110	-1	0			2	0	0	0		1						85	100	130	85	100	0	355	0	0	0.261954	4	1	1	1	1	0	0	0	0	0	0	1	0	1	0	1	0	1	0	0	1	0	1
9	110	-2	-1			4	0	1					0		1		85	100	130	85	100	0	355	0	0	0.261954	4	1	1	1	1	0	0	0	0	0	0	1	0	1	0	1	0	1	0	0	1	0	1
9	110	-1	-1			0	4	0						0		1	85	100	130	85	100	0	355	0	0	0.261954	4	1	1	1	1	0	0	0	0	0	0	1	0	1	0	1	0	1	0	0	1	0	1
10	110	1	0			2	0	0	0		1						100	90	95	100	90	95	350	0	0	0.261954	4	1	1	1	1	0	0	0	0	0	0	1	0	1	0	1	0	1	0	0	1	0	1
10	110	0	1			4	0	0					0		1		100	90	95	100	90	95	350	0	0	0.261954	4	1	1	1	1	0	0	0	0	0	0	1	0	1	0	1	0	1	0	0	1	0	1
10	110	0	1			4	0	0					0		1		100	90	95	100	90	95	350	0	0	0.261954	4	1	1	1	1	0	0	0	0	0	0	1	0	1	0	1	0	1	0	0	1	0	1
11	110	-3	-1			2	0	1	0		1						70	110	85	70	0	85	335	0	0	0.261954	4	1	1	1	1	0	0	0	0	0	0	1	0	1	0	1	0	1	0	0	1	0	1
11	110	0	0			4	0	0					0		1		70	110	85	70	0	85	335	0	0	0.261954	4	1	1	1	1	0	0	0	0	0	0	1	0	1	0	1	0	1	0	0	1	0	1
11	110	0	0			0	4	0						0		1	70	110	85	70	0	85	335	0	0	0.261954	4	1	1	1	1	0	0	0	0	0	0	1	0	1	0	1	0	1	0	0	1	0	1
12	110	-1	0			1	0	1	1		0						75	120	100	0	0	0	375	-97	6	0.261954	4	1	1	1	1	0	0	0	0	0	0	1	0	1	0	1	0	1	0	0	1	0	1
12	110	-3	-3			0	4	0						0		1	75	120	100	0	0	0	375	-97	6	0.261954	4	1	1	1	1	0	0	0	0	0	0	1	0	1	0	1	0	1	0	0	1	0	1
12	110	1	1	-0.277778	-0.138889	1	0	1	1		0						75	120	100	0	0	0	375	-97	6	0.261954	4	1	1	1	1	0	0	0	0	0	0	1	0	1	0	1	0	1	0	0	1	0	1
1	111	0	0			2	0	0	0		1						120	100	80	120	100	80	350	0	0	0.373276	7	1	1	1	1	1	1	1	0	0	0	1	0	1	0	1	0	1	0	1	0	1	0
1	111	-1	0			0	4	0						0		1	120	100	80	120	100	80	350	0	0	0.373276	7	1	1	1	1	1	1	1	0	0	0	1	0	1	0	1	0	1	0	1	0	1	0
1	111	-1	-1			0	6	0									120	100	80	120	100	80	350	0	0	0.373276	7	1	1	1	1	1	1	1	0	0	0	1	0	1	0	1	0	1	0	1	0	1	0
2	111	0	0			6	0	0									110	95	95	110	95	95	350	0	0	0.373276	7	1	1	1	1	1	1	1	0	0	0	1	0	1	0	1	0	1	0	1	0	1	0
2	111	3	3			4	0	1					0		1		110	95	95	110	95	95	350	0	0	0.373276	7	1	1	1	1	1	1	1	0	0	0	1	0	1	0	1	0	1	0	1	0	1	0
2	111	2	2			0	4	0						0		1	110	95	95	110	95	95	350	0	0	0.373276	7	1	1	1	1	1	1	1	0	0	0	1	0	1	0	1	0	1	0	1	0	1	0
3	111	0	0			4	0	0					0		1		75	125	70	75	125	70	320	0	0	0.373276	7	1	1	1	1	1	1	1	0	0	0	1	0	1	0	1	0	1	0	1	0	1	0
3	111	1	0			1	0	1	1		0						75	125	70	75	125	70	320	0	0	0.373276	7	1	1	1	1	1	1	1	0	0	0	1	0	1	0	1	0	1	0	1	0	1	0
3	111	-2	-1			4	0	0					0		1		75	125	70	75	125	70	320	0	0	0.373276	7	1	1	1	1	1	1	1	0	0	0	1	0	1	0	1	0	1	0	1	0	1	0
4	111	0	0			4	0	0					0		1		90	105	85	90	105	85	330	0	0	0.373276	7	1	1	1	1	1	1	1	0	0	0	1	0	1	0	1	0	1	0	1	0	1	0
4	111	1	2			2	0	1	0		1						90	105	85	90	105	85	330	0	0	0.373276	7	1	1	1	1	1	1	1	0	0	0	1	0	1	0	1	0	1	0	1	0	1	0
4	111	-2	-1			4	0	0					0		1		90	105	85	90	105	85	330	0	0	0.373276	7	1	1	1	1	1	1	1	0	0	0	1	0	1	0	1	0	1	0	1	0	1	0
5	111	0	0			4	0	0					0		1		100	100	125	100	100	125	375	0	0	0.373276	7	1	1	1	1	1	1	1	0	0	0	1	0	1	0	1	0	1	0	1	0	1	0
5	111	0	0			0	1	1		1		0					100	100	125	100	100	125	375	0	0	0.373276	7	1	1	1	1	1	1	1	0	0	0	1	0	1	0	1	0	1	0	1	0	1	0
5	111	0	1			0	4	0						0		1	100	100	125	100	100	125	375	0	0	0.373276	7	1	1	1	1	1	1	1	0	0	0	1	0	1	0	1	0	1	0	1	0	1	0
6	111	0	0			4	0	0					0		1		80	110	135	80	0	0	380	0	0	0.373276	7	1	1	1	1	1	1	1	0	0	0	1	0	1	0	1	0	1	0	1	0	1	0
6	111	-1	0			4	0	1					0		1		80	110	135	80	0	0	380	0	0	0.373276	7	1	1	1	1	1	1	1	0	0	0	1	0	1	0	1	0	1	0	1	0	1	0
6	111	-1	-1			0	4	0						0		1	80	110	135	80	0	0	380	0	0	0.373276	7	1	1	1	1	1	1	1	0	0	0	1	0	1	0	1	0	1	0	1	0	1	0
7	111	0	0			4	0	0					0		1		50	105	105	50	105	0	345	0	0	0.373276	7	1	1	1	1	1	1	1	0	0	0	1	0	1	0	1	0	1	0	1	0	1	0
7	111	0	0			0	3	1						1		0	50	105	105	50	105	0	345	0	0	0.373276	7	1	1	1	1	1	1	1	0	0	0	1	0	1	0	1	0	1	0	1	0	1	0
7	111	1	2			1	0	0	1		0						50	105	105	50	105	0	345	0	0	0.373276	7	1	1	1	1	1	1	1	0	0	0	1	0	1	0	1	0	1	0	1	0	1	0
8	111	0	0			4	0	0					0		1		75	115	115	75	115	0	380	0	0	0.373276	7	1	1	1	1	1	1	1	0	0	0	1	0	1	0	1	0	1	0	1	0	1	0
8	111	0	0			4	0	1					0		1		75	115	115	75	115	0	380	0	0	0.373276	7	1	1	1	1	1	1	1	0	0	0	1	0	1	0	1	0	1	0	1	0	1	0
8	111	-1	0			4	0	0					0		1		75	115	115	75	115	0	380	0	0	0.373276	7	1	1	1	1	1	1	1	0	0	0	1	0	1	0	1	0	1	0	1	0	1	0
9	111	0	0			4	0	0					0		1		65	105	115	65	105	0	360	0	0	0.373276	7	1	1	1	1	1	1	1	0	0	0	1	0	1	0	1	0	1	0	1	0	1	0
9	111	-1	-1			2	0	1	0		1						65	105	115	65	105	0	360	0	0	0.373276	7	1	1	1	1	1	1	1	0	0	0	1	0	1	0	1	0	1	0	1	0	1	0
9	111	-1	-1			0	4	0						0		1	65	105	115	65	105	0	360	0	0	0.373276	7	1	1	1	1	1	1	1	0	0	0	1	0	1	0	1	0	1	0	1	0	1	0
10	111	0	0			4	0	0					0		1		80	95	110	80	95	110	370	0	0	0.373276	7	1	1	1	1	1	1	1	0	0	0	1	0	1	0	1	0	1	0	1	0	1	0
10	111	-1	2			4	0	0					0		1		80	95	110	80	95	110	370	0	0	0.373276	7	1	1	1	1	1	1	1	0	0	0	1	0	1	0	1	0	1	0	1	0	1	0
10	111	0	0			0	2	0		0		1					80	95	110	80	95	110	370	0	0	0.373276	7	1	1	1	1	1	1	1	0	0	0	1	0	1	0	1	0	1	0	1	0	1	0
11	111	0	0			4	0	1					0		1		85	110	115	85	110	115	395	0	0	0.373276	7	1	1	1	1	1	1	1	0	0	0	1	0	1	0	1	0	1	0	1	0	1	0
11	111	2	2			2	0	0	0		1						85	110	115	85	110	115	395	0	0	0.373276	7	1	1	1	1	1	1	1	0	0	0	1	0	1	0	1	0	1	0	1	0	1	0
11	111	0	1			0	2	1		0		1					85	110	115	85	110	115	395	0	0	0.373276	7	1	1	1	1	1	1	1	0	0	0	1	0	1	0	1	0	1	0	1	0	1	0
12	111	0	0			4	0	1					0		1		80	120	115	80	0	115	405	7	9	0.373276	7	1	1	1	1	1	1	1	0	0	0	1	0	1	0	1	0	1	0	1	0	1	0
12	111	0	2			4	0	0					0		1		80	120	115	80	0	115	405	7	9	0.373276	7	1	1	1	1	1	1	1	0	0	0	1	0	1	0	1	0	1	0	1	0	1	0
12	111	0	2	-0.0555556	0.361111	4	0	1					0		1		80	120	115	80	0	115	405	7	9	0.373276	7	1	1	1	1	1	1	1	0	0	0	1	0	1	0	1	0	1	0	1	0	1	0
1	112	1	2			2	0	0	0		1						115	85	80	115	85	80	330	0	0	0.462801	10	1	1	1	1	1	1	1	1	1	1	1	0	1	0	1	0	1	0	1	0	1	0
1	112	3	3			1	0	0	1		0						115	85	80	115	85	80	330	0	0	0.462801	10	1	1	1	1	1	1	1	1	1	1	1	0	1	0	1	0	1	0	1	0	1	0
1	112	3	3			5	0	0									115	85	80	115	85	80	330	0	0	0.462801	10	1	1	1	1	1	1	1	1	1	1	1	0	1	0	1	0	1	0	1	0	1	0
2	112	1	2			6	0	0									110	95	90	110	95	0	355	0	0	0.462801	10	1	1	1	1	1	1	1	1	1	1	1	0	1	0	1	0	1	0	1	0	1	0
2	112	-2	-3			6	0	1									110	95	90	110	95	0	355	0	0	0.462801	10	1	1	1	1	1	1	1	1	1	1	1	0	1	0	1	0	1	0	1	0	1	0
2	112	-3	2			0	3	1						1		0	110	95	90	110	95	0	355	0	0	0.462801	10	1	1	1	1	1	1	1	1	1	1	1	0	1	0	1	0	1	0	1	0	1	0
3	112	-2	-1			4	0	0					0		1		100	120	75	100	120	75	360	0	0	0.462801	10	1	1	1	1	1	1	1	1	1	1	1	0	1	0	1	0	1	0	1	0	1	0
3	112	0	0			1	0	1	1		0						100	120	75	100	120	75	360	0	0	0.462801	10	1	1	1	1	1	1	1	1	1	1	1	0	1	0	1	0	1	0	1	0	1	0
3	112	-1	-1			4	0	1					0		1		100	120	75	100	120	75	360	0	0	0.462801	10	1	1	1	1	1	1	1	1	1	1	1	0	1	0	1	0	1	0	1	0	1	0
4	112	0	-2			4	0	0					0		1		90	125	105	90	125	0	380	0	0	0.462801	10	1	1	1	1	1	1	1	1	1	1	1	0	1	0	1	0	1	0	1	0	1	0
4	112	1	0			2	0	1	0		1						90	125	105	90	125	0	380	0	0	0.462801	10	1	1	1	1	1	1	1	1	1	1	1	0	1	0	1	0	1	0	1	0	1	0
4	112	0	0			0	2	1		0		1					90	125	105	90	125	0	380	0	0	0.462801	10	1	1	1	1	1	1	1	1	1	1	1	0	1	0	1	0	1	0	1	0	1	0
5	112	0	-2			4	0	0					0		1		95	100	110	95	100	0	360	0	0	0.462801	10	1	1	1	1	1	1	1	1	1	1	1	0	1	0	1	0	1	0	1	0	1	0
5	112	0	0			0	1	1		1		0					95	100	110	95	100	0	360	0	0	0.462801	10	1	1	1	1	1	1	1	1	1	1	1	0	1	0	1	0	1	0	1	0	1	0
5	112	-1	-1			0	4	1						0		1	95	100	110	95	100	0	360	0	0	0.462801	10	1	1	1	1	1	1	1	1	1	1	1	0	1	0	1	0	1	0	1	0	1	0
6	112	-2	-1			4	0	0					0		1		60	110	125	60	0	0	345	0	0	0.462801	10	1	1	1	1	1	1	1	1	1	1	1	0	1	0	1	0	1	0	1	0	1	0
6	112	0	0			4	0	1					0		1		60	110	125	60	0	0	345	0	0	0.462801	10	1	1	1	1	1	1	1	1	1	1	1	0	1	0	1	0	1	0	1	0	1	0
6	112	1	1			0	1	1		1		0					60	110	125	60	0	0	345	0	0	0.462801	10	1	1	1	1	1	1	1	1	1	1	1	0	1	0	1	0	1	0	1	0	1	0
7	112	-3	0			4	0	0					0		1		50	125	130	50	125	0	350	0	0	0.462801	10	1	1	1	1	1	1	1	1	1	1	1	0	1	0	1	0	1	0	1	0	1	0
7	112	-1	-1			0	4	1						0		1	50	125	130	50	125	0	350	0	0	0.462801	10	1	1	1	1	1	1	1	1	1	1	1	0	1	0	1	0	1	0	1	0	1	0
7	112	1	1			1	0	1	1		0						50	125	130	50	125	0	350	0	0	0.462801	10	1	1	1	1	1	1	1	1	1	1	1	0	1	0	1	0	1	0	1	0	1	0
8	112	-2	2			4	0	0					0		1		75	90	115	75	0	115	365	0	0	0.462801	10	1	1	1	1	1	1	1	1	1	1	1	0	1	0	1	0	1	0	1	0	1	0
8	112	-1	1			4	0	1					0		1		75	90	115	75	0	115	365	0	0	0.462801	10	1	1	1	1	1	1	1	1	1	1	1	0	1	0	1	0	1	0	1	0	1	0
8	112	-1	0			4	0	1					0		1		75	90	115	75	0	115	365	0	0	0.462801	10	1	1	1	1	1	1	1	1	1	1	1	0	1	0	1	0	1	0	1	0	1	0
9	112	0	0			4	0	0					0		1		85	80	115	85	80	0	370	0	0	0.462801	10	1	1	1	1	1	1	1	1	1	1	1	0	1	0	1	0	1	0	1	0	1	0
9	112	1	2			1	0	1	1		0						85	80	115	85	80	0	370	0	0	0.462801	10	1	1	1	1	1	1	1	1	1	1	1	0	1	0	1	0	1	0	1	0	1	0
9	112	-2	-1			0	4	1						0		1	85	80	115	85	80	0	370	0	0	0.462801	10	1	1	1	1	1	1	1	1	1	1	1	0	1	0	1	0	1	0	1	0	1	0
10	112	0	0			4	0	0					0		1		75	105	95	75	105	95	375	0	0	0.462801	10	1	1	1	1	1	1	1	1	1	1	1	0	1	0	1	0	1	0	1	0	1	0
10	112	0	2			6	0	0									75	105	95	75	105	95	375	0	0	0.462801	10	1	1	1	1	1	1	1	1	1	1	1	0	1	0	1	0	1	0	1	0	1	0
10	112	0	2			0	4	0						0		1	75	105	95	75	105	95	375	0	0	0.462801	10	1	1	1	1	1	1	1	1	1	1	1	0	1	0	1	0	1	0	1	0	1	0
11	112	0	0			4	0	1					0		1		85	105	90	85	0	90	390	0	0	0.462801	10	1	1	1	1	1	1	1	1	1	1	1	0	1	0	1	0	1	0	1	0	1	0
11	112	-1	0			0	4	0						0		1	85	105	90	85	0	90	390	0	0	0.462801	10	1	1	1	1	1	1	1	1	1	1	1	0	1	0	1	0	1	0	1	0	1	0
11	112	0	1			6	0	0									85	105	90	85	0	90	390	0	0	0.462801	10	1	1	1	1	1	1	1	1	1	1	1	0	1	0	1	0	1	0	1	0	1	0
12	112	0	1			4	0	1					0		1		95	130	95	95	0	0	420	8	7	0.462801	10	1	1	1	1	1	1	1	1	1	1	1	0	1	0	1	0	1	0	1	0	1	0
12	112	2	2			6	0	0									95	130	95	95	0	0	420	8	7	0.462801	10	1	1	1	1	1	1	1	1	1	1	1	0	1	0	1	0	1	0	1	0	1	0
12	112	2	2	-0.166667	0.444444	5	0	0									95	130	95	95	0	0	420	8	7	0.462801	10	1	1	1	1	1	1	1	1	1	1	1	0	1	0	1	0	1	0	1	0	1	0
1	113	2	2			2	0	0	0		1						120	85	90	120	85	90	345	0	0	0.793198	4	1	1	1	1	0	0	0	0	0	0	1	0	1	0	1	0	1	0	0	1	0	1
1	113	0	0			4	0	0					0		1		120	85	90	120	85	90	345	0	0	0.793198	4	1	1	1	1	0	0	0	0	0	0	1	0	1	0	1	0	1	0	0	1	0	1
1	113	0	0			0	4	0						0		1	120	85	90	120	85	90	345	0	0	0.793198	4	1	1	1	1	0	0	0	0	0	0	1	0	1	0	1	0	1	0	0	1	0	1
2	113	2	2			6	0	0									90	110	90	90	110	0	350	0	0	0.793198	4	1	1	1	1	0	0	0	0	0	0	1	0	1	0	1	0	1	0	0	1	0	1
2	113	-1	1			4	0	1					0		1		90	110	90	90	110	0	350	0	0	0.793198	4	1	1	1	1	0	0	0	0	0	0	1	0	1	0	1	0	1	0	0	1	0	1
2	113	0	0			0	4	0						0		1	90	110	90	90	110	0	350	0	0	0.793198	4	1	1	1	1	0	0	0	0	0	0	1	0	1	0	1	0	1	0	0	1	0	1
3	113	0	2			4	0	0					0		1		100	120	100	100	120	0	370	0	0	0.793198	4	1	1	1	1	0	0	0	0	0	0	1	0	1	0	1	0	1	0	0	1	0	1
3	113	1	0			6	0	1									100	120	100	100	120	0	370	0	0	0.793198	4	1	1	1	1	0	0	0	0	0	0	1	0	1	0	1	0	1	0	0	1	0	1
3	113	1	0			5	0	1									100	120	100	100	120	0	370	0	0	0.793198	4	1	1	1	1	0	0	0	0	0	0	1	0	1	0	1	0	1	0	0	1	0	1
4	113	0	2			3	0	0					1		0		75	120	115	0	120	0	350	0	0	0.793198	4	1	1	1	1	0	0	0	0	0	0	1	0	1	0	1	0	1	0	0	1	0	1
4	113	-1	-1			1	0	1	1		0						75	120	115	0	120	0	350	0	0	0.793198	4	1	1	1	1	0	0	0	0	0	0	1	0	1	0	1	0	1	0	0	1	0	1
4	113	-2	-2			0	4	1						0		1	75	120	115	0	120	0	350	0	0	0.793198	4	1	1	1	1	0	0	0	0	0	0	1	0	1	0	1	0	1	0	0	1	0	1
5	113	0	2			0	4	0						0		1	95	100	125	0	100	0	330	0	0	0.793198	4	1	1	1	1	0	0	0	0	0	0	1	0	1	0	1	0	1	0	0	1	0	1
5	113	-2	-2			4	0	1					0		1		95	100	125	0	100	0	330	0	0	0.793198	4	1	1	1	1	0	0	0	0	0	0	1	0	1	0	1	0	1	0	0	1	0	1
5	113	1	1			0	4	1						0		1	95	100	125	0	100	0	330	0	0	0.793198	4	1	1	1	1	0	0	0	0	0	0	1	0	1	0	1	0	1	0	0	1	0	1
6	113	0	2			0	2	0		0		1					80	130	125	0	130	0	360	0	0	0.793198	4	1	1	1	1	0	0	0	0	0	0	1	0	1	0	1	0	1	0	0	1	0	1
6	113	-1	2			0	4	1						0		1	80	130	125	0	130	0	360	0	0	0.793198	4	1	1	1	1	0	0	0	0	0	0	1	0	1	0	1	0	1	0	0	1	0	1
6	113	0	2			2	0	1	0		1						80	130	125	0	130	0	360	0	0	0.793198	4	1	1	1	1	0	0	0	0	0	0	1	0	1	0	1	0	1	0	0	1	0	1
7	113	0	2			0	2	0		0		1					60	105	125	0	105	0	335	0	0	0.793198	4	1	1	1	1	0	0	0	0	0	0	1	0	1	0	1	0	1	0	0	1	0	1
7	113	0	0			2	0	1	0		1						60	105	125	0	105	0	335	0	0	0.793198	4	1	1	1	1	0	0	0	0	0	0	1	0	1	0	1	0	1	0	0	1	0	1
7	113	0	0			0	2	0		0		1					60	105	125	0	105	0	335	0	0	0.793198	4	1	1	1	1	0	0	0	0	0	0	1	0	1	0	1	0	1	0	0	1	0	1
8	113	0	2			0	1	0		1		0					70	115	110	70	115	0	350	0	0	0.793198	4	1	1	1	1	0	0	0	0	0	0	1	0	1	0	1	0	1	0	0	1	0	1
8	113	0	0			0	4	1						0		1	70	115	110	70	115	0	350	0	0	0.793198	4	1	1	1	1	0	0	0	0	0	0	1	0	1	0	1	0	1	0	0	1	0	1
8	113	0	0			2	0	1	0		1						70	115	110	70	115	0	350	0	0	0.793198	4	1	1	1	1	0	0	0	0	0	0	1	0	1	0	1	0	1	0	0	1	0	1
9	113	2	2			1	0	0	1		0						70	75	130	0	75	0	315	0	0	0.793198	4	1	1	1	1	0	0	0	0	0	0	1	0	1	0	1	0	1	0	0	1	0	1
9	113	-1	-1			2	0	1	0		1						70	75	130	0	75	0	315	0	0	0.793198	4	1	1	1	1	0	0	0	0	0	0	1	0	1	0	1	0	1	0	0	1	0	1
9	113	1	1			0	4	0						0		1	70	75	130	0	75	0	315	0	0	0.793198	4	1	1	1	1	0	0	0	0	0	0	1	0	1	0	1	0	1	0	0	1	0	1
10	113	0	2			0	3	0						1		0	75	115	90	75	115	90	330	0	0	0.793198	4	1	1	1	1	0	0	0	0	0	0	1	0	1	0	1	0	1	0	0	1	0	1
10	113	-1	1			4	0	0					0		1		75	115	90	75	115	90	330	0	0	0.793198	4	1	1	1	1	0	0	0	0	0	0	1	0	1	0	1	0	1	0	0	1	0	1
10	113	-1	0			4	0	0					0		1		75	115	90	75	115	90	330	0	0	0.793198	4	1	1	1	1	0	0	0	0	0	0	1	0	1	0	1	0	1	0	0	1	0	1
11	113	0	2			4	0	1					0		1		70	110	95	70	0	95	330	0	0	0.793198	4	1	1	1	1	0	0	0	0	0	0	1	0	1	0	1	0	1	0	0	1	0	1
11	113	-2	-1			0	3	0						1		0	70	110	95	70	0	95	330	0	0	0.793198	4	1	1	1	1	0	0	0	0	0	0	1	0	1	0	1	0	1	0	0	1	0	1
11	113	0	0			4	0	0					0		1		70	110	95	70	0	95	330	0	0	0.793198	4	1	1	1	1	0	0	0	0	0	0	1	0	1	0	1	0	1	0	0	1	0	1
12	113	2	2			6	0	1									75	135	95	75	0	95	335	20	3	0.793198	4	1	1	1	1	0	0	0	0	0	0	1	0	1	0	1	0	1	0	0	1	0	1
12	113	1	2			2	0	0	0		1						75	135	95	75	0	95	335	20	3	0.793198	4	1	1	1	1	0	0	0	0	0	0	1	0	1	0	1	0	1	0	0	1	0	1
12	113	1	2	0.0555556	0.805556	0	5	1									75	135	95	75	0	95	335	20	3	0.793198	4	1	1	1	1	0	0	0	0	0	0	1	0	1	0	1	0	1	0	0	1	0	1
1	114	2	2			2	0	0	0		1						110	85	90	110	85	90	335	0	0	0.668285	5	1	1	1	1	1	0	0	0	0	0	1	0	1	0	1	0	1	0	1	0	0	1
1	114	-3	-1			0	1	0		1		0					110	85	90	110	85	90	335	0	0	0.668285	5	1	1	1	1	1	0	0	0	0	0	1	0	1	0	1	0	1	0	1	0	0	1
1	114	0	-1			0	4	0						0		1	110	85	90	110	85	90	335	0	0	0.668285	5	1	1	1	1	1	0	0	0	0	0	1	0	1	0	1	0	1	0	1	0	0	1
2	114	0	2			6	0	0									115	110	110	115	110	0	375	0	0	0.668285	5	1	1	1	1	1	0	0	0	0	0	1	0	1	0	1	0	1	0	1	0	0	1
2	114	3	2			0	4	1						0		1	115	110	110	115	110	0	375	0	0	0.668285	5	1	1	1	1	1	0	0	0	0	0	1	0	1	0	1	0	1	0	1	0	0	1
2	114	-1	-1			2	0	1	0		1						115	110	110	115	110	0	375	0	0	0.668285	5	1	1	1	1	1	0	0	0	0	0	1	0	1	0	1	0	1	0	1	0	0	1
3	114	3	3			4	0	0					0		1		95	105	80	95	0	80	350	0	0	0.668285	5	1	1	1	1	1	0	0	0	0	0	1	0	1	0	1	0	1	0	1	0	0	1
3	114	-2	-3			0	4	1						0		1	95	105	80	95	0	80	350	0	0	0.668285	5	1	1	1	1	1	0	0	0	0	0	1	0	1	0	1	0	1	0	1	0	0	1
3	114	1	2			2	0	1	0		1						95	105	80	95	0	80	350	0	0	0.668285	5	1	1	1	1	1	0	0	0	0	0	1	0	1	0	1	0	1	0	1	0	0	1
4	114	-1	-1			4	0	0					0		1		95	125	105	95	0	0	370	0	0	0.668285	5	1	1	1	1	1	0	0	0	0	0	1	0	1	0	1	0	1	0	1	0	0	1
4	114	0	0			2	0	1	0		1						95	125	105	95	0	0	370	0	0	0.668285	5	1	1	1	1	1	0	0	0	0	0	1	0	1	0	1	0	1	0	1	0	0	1
4	114	0	0			6	0	1									95	125	105	95	0	0	370	0	0	0.668285	5	1	1	1	1	1	0	0	0	0	0	1	0	1	0	1	0	1	0	1	0	0	1
5	114	0	0			4	0	0					0		1		70	95	125	70	95	0	335	0	0	0.668285	5	1	1	1	1	1	0	0	0	0	0	1	0	1	0	1	0	1	0	1	0	0	1
5	114	1	0			0	1	1		1		0					70	95	125	70	95	0	335	0	0	0.668285	5	1	1	1	1	1	0	0	0	0	0	1	0	1	0	1	0	1	0	1	0	0	1
5	114	-2	-2			0	4	1						0		1	70	95	125	70	95	0	335	0	0	0.668285	5	1	1	1	1	1	0	0	0	0	0	1	0	1	0	1	0	1	0	1	0	0	1
6	114	-1	2			4	0	0					0		1		60	115	125	60	0	0	350	0	0	0.668285	5	1	1	1	1	1	0	0	0	0	0	1	0	1	0	1	0	1	0	1	0	0	1
6	114	1	1			6	0	1									60	115	125	60	0	0	350	0	0	0.668285	5	1	1	1	1	1	0	0	0	0	0	1	0	1	0	1	0	1	0	1	0	0	1
6	114	0	0			0	4	1						0		1	60	115	125	60	0	0	350	0	0	0.668285	5	1	1	1	1	1	0	0	0	0	0	1	0	1	0	1	0	1	0	1	0	0	1
7	114	-2	1			4	0	0					0		1		45	95	135	45	95	135	335	0	0	0.668285	5	1	1	1	1	1	0	0	0	0	0	1	0	1	0	1	0	1	0	1	0	0	1
7	114	-1	0			4	0	1					0		1		45	95	135	45	95	135	335	0	0	0.668285	5	1	1	1	1	1	0	0	0	0	0	1	0	1	0	1	0	1	0	1	0	0	1
7	114	-2	-2			0	4	1						0		1	45	95	135	45	95	135	335	0	0	0.668285	5	1	1	1	1	1	0	0	0	0	0	1	0	1	0	1	0	1	0	1	0	0	1
8	114	-1	0			4	0	0					0		1		75	115	115	75	115	0	355	0	0	0.668285	5	1	1	1	1	1	0	0	0	0	0	1	0	1	0	1	0	1	0	1	0	0	1
8	114	-1	2			6	0	1									75	115	115	75	115	0	355	0	0	0.668285	5	1	1	1	1	1	0	0	0	0	0	1	0	1	0	1	0	1	0	1	0	0	1
8	114	0	2			5	0	1									75	115	115	75	115	0	355	0	0	0.668285	5	1	1	1	1	1	0	0	0	0	0	1	0	1	0	1	0	1	0	1	0	0	1
9	114	-1	0			4	0	0					0		1		60	85	130	60	85	0	310	0	0	0.668285	5	1	1	1	1	1	0	0	0	0	0	1	0	1	0	1	0	1	0	1	0	0	1
9	114	0	3			2	0	1	0		1						60	85	130	60	85	0	310	0	0	0.668285	5	1	1	1	1	1	0	0	0	0	0	1	0	1	0	1	0	1	0	1	0	0	1
9	114	-3	-3			0	4	1						0		1	60	85	130	60	85	0	310	0	0	0.668285	5	1	1	1	1	1	0	0	0	0	0	1	0	1	0	1	0	1	0	1	0	0	1
10	114	0	0			3	0	0					1		0		70	90	95	0	90	0	340	0	0	0.668285	5	1	1	1	1	1	0	0	0	0	0	1	0	1	0	1	0	1	0	1	0	0	1
10	114	0	0			4	0	0					0		1		70	90	95	0	90	0	340	0	0	0.668285	5	1	1	1	1	1	0	0	0	0	0	1	0	1	0	1	0	1	0	1	0	0	1
10	114	0	-1			0	2	0		0		1					70	90	95	0	90	0	340	0	0	0.668285	5	1	1	1	1	1	0	0	0	0	0	1	0	1	0	1	0	1	0	1	0	0	1
11	114	1	1			0	1	1		1		0					70	100	115	70	0	115	370	0	0	0.668285	5	1	1	1	1	1	0	0	0	0	0	1	0	1	0	1	0	1	0	1	0	0	1
11	114	2	2			2	0	0	0		1						70	100	115	70	0	115	370	0	0	0.668285	5	1	1	1	1	1	0	0	0	0	0	1	0	1	0	1	0	1	0	1	0	0	1
11	114	1	3			6	0	0									70	100	115	70	0	115	370	0	0	0.668285	5	1	1	1	1	1	0	0	0	0	0	1	0	1	0	1	0	1	0	1	0	0	1
12	114	1	1			2	0	1	0		1						100	115	100	100	0	0	395	-3	-4	0.668285	5	1	1	1	1	1	0	0	0	0	0	1	0	1	0	1	0	1	0	1	0	0	1
12	114	2	2			2	0	0	0		1						100	115	100	100	0	0	395	-3	-4	0.668285	5	1	1	1	1	1	0	0	0	0	0	1	0	1	0	1	0	1	0	1	0	0	1
12	114	0	2	-0.0833333	0.5	0	6	0									100	115	100	100	0	0	395	-3	-4	0.668285	5	1	1	1	1	1	0	0	0	0	0	1	0	1	0	1	0	1	0	1	0	0	1
1	115	0	0			2	0	0	0		1						100	100	90	100	100	90	340	0	0	0.996695	0	0	0	0	0	0	0	0	0	0	0	0	1	0	1	0	1	0	1	0	1	0	1
1	115	0	0			0	3	0						1		0	100	100	90	100	100	90	340	0	0	0.996695	0	0	0	0	0	0	0	0	0	0	0	0	1	0	1	0	1	0	1	0	1	0	1
1	115	0	0			0	4	0						0		1	100	100	90	100	100	90	340	0	0	0.996695	0	0	0	0	0	0	0	0	0	0	0	0	1	0	1	0	1	0	1	0	1	0	1
2	115	0	0			6	0	0									90	90	105	90	90	105	335	0	0	0.996695	0	0	0	0	0	0	0	0	0	0	0	0	1	0	1	0	1	0	1	0	1	0	1
2	115	0	0			0	1	1		1		0					90	90	105	90	90	105	335	0	0	0.996695	0	0	0	0	0	0	0	0	0	0	0	0	1	0	1	0	1	0	1	0	1	0	1
2	115	0	0			0	4	0						0		1	90	90	105	90	90	105	335	0	0	0.996695	0	0	0	0	0	0	0	0	0	0	0	0	1	0	1	0	1	0	1	0	1	0	1
3	115	0	0			4	0	0					0		1		80	100	90	80	100	90	320	0	0	0.996695	0	0	0	0	0	0	0	0	0	0	0	0	1	0	1	0	1	0	1	0	1	0	1
3	115	0	2			6	0	1									80	100	90	80	100	90	320	0	0	0.996695	0	0	0	0	0	0	0	0	0	0	0	0	1	0	1	0	1	0	1	0	1	0	1
3	115	0	2			5	0	1									80	100	90	80	100	90	320	0	0	0.996695	0	0	0	0	0	0	0	0	0	0	0	0	1	0	1	0	1	0	1	0	1	0	1
4	115	0	0			4	0	0					0		1		70	120	95	70	120	0	340	0	0	0.996695	0	0	0	0	0	0	0	0	0	0	0	0	1	0	1	0	1	0	1	0	1	0	1
4	115	0	0			1	0	1	1		0						70	120	95	70	120	0	340	0	0	0.996695	0	0	0	0	0	0	0	0	0	0	0	0	1	0	1	0	1	0	1	0	1	0	1
4	115	0	0			1	0	1	1		0						70	120	95	70	120	0	340	0	0	0.996695	0	0	0	0	0	0	0	0	0	0	0	0	1	0	1	0	1	0	1	0	1	0	1
5	115	0	0			4	0	0					0		1		75	115	100	75	115	0	340	0	0	0.996695	0	0	0	0	0	0	0	0	0	0	0	0	1	0	1	0	1	0	1	0	1	0	1
5	115	0	1			4	0	1					0		1		75	115	100	75	115	0	340	0	0	0.996695	0	0	0	0	0	0	0	0	0	0	0	0	1	0	1	0	1	0	1	0	1	0	1
5	115	2	1			1	0	1	1		0						75	115	100	75	115	0	340	0	0	0.996695	0	0	0	0	0	0	0	0	0	0	0	0	1	0	1	0	1	0	1	0	1	0	1
6	115	0	0			4	0	0					0		1		65	130	115	65	0	0	335	0	0	0.996695	0	0	0	0	0	0	0	0	0	0	0	0	1	0	1	0	1	0	1	0	1	0	1
6	115	-1	-1			0	4	1						0		1	65	130	115	65	0	0	335	0	0	0.996695	0	0	0	0	0	0	0	0	0	0	0	0	1	0	1	0	1	0	1	0	1	0	1
6	115	-1	-1			0	4	1						0		1	65	130	115	65	0	0	335	0	0	0.996695	0	0	0	0	0	0	0	0	0	0	0	0	1	0	1	0	1	0	1	0	1	0	1
7	115	0	0			4	0	0					0		1		65	100	130	65	0	0	335	0	0	0.996695	0	0	0	0	0	0	0	0	0	0	0	0	1	0	1	0	1	0	1	0	1	0	1
7	115	1	0			2	0	1	0		1						65	100	130	65	0	0	335	0	0	0.996695	0	0	0	0	0	0	0	0	0	0	0	0	1	0	1	0	1	0	1	0	1	0	1
7	115	1	2			1	0	0	1		0						65	100	130	65	0	0	335	0	0	0.996695	0	0	0	0	0	0	0	0	0	0	0	0	1	0	1	0	1	0	1	0	1	0	1
8	115	0	0			4	0	0					0		1		50	100	90	50	100	0	315	0	0	0.996695	0	0	0	0	0	0	0	0	0	0	0	0	1	0	1	0	1	0	1	0	1	0	1
8	115	-1	0			0	4	1						0		1	50	100	90	50	100	0	315	0	0	0.996695	0	0	0	0	0	0	0	0	0	0	0	0	1	0	1	0	1	0	1	0	1	0	1
8	115	2	3			1	0	1	1		0						50	100	90	50	100	0	315	0	0	0.996695	0	0	0	0	0	0	0	0	0	0	0	0	1	0	1	0	1	0	1	0	1	0	1
9	115	0	0			4	0	0					0		1		65	85	110	65	85	0	315	0	0	0.996695	0	0	0	0	0	0	0	0	0	0	0	0	1	0	1	0	1	0	1	0	1	0	1
9	115	0	0			0	2	1		0		1					65	85	110	65	85	0	315	0	0	0.996695	0	0	0	0	0	0	0	0	0	0	0	0	1	0	1	0	1	0	1	0	1	0	1
9	115	0	0			0	2	0		0		1					65	85	110	65	85	0	315	0	0	0.996695	0	0	0	0	0	0	0	0	0	0	0	0	1	0	1	0	1	0	1	0	1	0	1
10	115	0	0			4	0	0					0		1		90	110	95	90	110	0	365	0	0	0.996695	0	0	0	0	0	0	0	0	0	0	0	0	1	0	1	0	1	0	1	0	1	0	1
10	115	-3	-3			0	4	0						0		1	90	110	95	90	110	0	365	0	0	0.996695	0	0	0	0	0	0	0	0	0	0	0	0	1	0	1	0	1	0	1	0	1	0	1
10	115	0	1			2	0	0	0		1						90	110	95	90	110	0	365	0	0	0.996695	0	0	0	0	0	0	0	0	0	0	0	0	1	0	1	0	1	0	1	0	1	0	1
11	115	0	0			4	0	1					0		1		70	100	90	70	0	90	340	0	0	0.996695	0	0	0	0	0	0	0	0	0	0	0	0	1	0	1	0	1	0	1	0	1	0	1
11	115	0	0			4	0	0					0		1		70	100	90	70	0	90	340	0	0	0.996695	0	0	0	0	0	0	0	0	0	0	0	0	1	0	1	0	1	0	1	0	1	0	1
11	115	0	0			0	1	0		1		0					70	100	90	70	0	90	340	0	0	0.996695	0	0	0	0	0	0	0	0	0	0	0	0	1	0	1	0	1	0	1	0	1	0	1
12	115	0	0			4	0	1					0		1		80	135	100	80	0	0	370	20	18	0.996695	0	0	0	0	0	0	0	0	0	0	0	0	1	0	1	0	1	0	1	0	1	0	1
12	115	1	2			2	0	0	0		1						80	135	100	80	0	0	370	20	18	0.996695	0	0	0	0	0	0	0	0	0	0	0	0	1	0	1	0	1	0	1	0	1	0	1
12	115	0	2	0.0277778	0.305556	0	4	1						0		1	80	135	100	80	0	0	370	20	18	0.996695	0	0	0	0	0	0	0	0	0	0	0	0	1	0	1	0	1	0	1	0	1	0	1
1	116	1	2			2	0	0	0		1						115	85	85	115	85	85	335	0	0	0.924535	5	1	1	1	1	1	0	0	0	0	0	1	0	1	0	1	0	1	0	1	0	0	1
1	116	0	0			0	2	0		0		1					115	85	85	115	85	85	335	0	0	0.924535	5	1	1	1	1	1	0	0	0	0	0	1	0	1	0	1	0	1	0	1	0	0	1
1	116	2	2			0	4	0						0		1	115	85	85	115	85	85	335	0	0	0.924535	5	1	1	1	1	1	0	0	0	0	0	1	0	1	0	1	0	1	0	1	0	0	1
2	116	-1	0			6	0	0									85	95	95	85	95	95	325	0	0	0.924535	5	1	1	1	1	1	0	0	0	0	0	1	0	1	0	1	0	1	0	1	0	0	1
2	116	-2	0			2	0	1	0		1						85	95	95	85	95	95	325	0	0	0.924535	5	1	1	1	1	1	0	0	0	0	0	1	0	1	0	1	0	1	0	1	0	0	1
2	116	-1	0			0	4	0						0		1	85	95	95	85	95	95	325	0	0	0.924535	5	1	1	1	1	1	0	0	0	0	0	1	0	1	0	1	0	1	0	1	0	0	1
3	116	-1	-1			3	0	0					1		0		75	125	70	0	125	70	330	0	0	0.924535	5	1	1	1	1	1	0	0	0	0	0	1	0	1	0	1	0	1	0	1	0	0	1
3	116	0	0			0	4	1						0		1	75	125	70	0	125	70	330	0	0	0.924535	5	1	1	1	1	1	0	0	0	0	0	1	0	1	0	1	0	1	0	1	0	0	1
3	116	0	0			6	0	1									75	125	70	0	125	70	330	0	0	0.924535	5	1	1	1	1	1	0	0	0	0	0	1	0	1	0	1	0	1	0	1	0	0	1
4	116	0	0			0	1	0		1		0					95	100	105	95	100	105	355	0	0	0.924535	5	1	1	1	1	1	0	0	0	0	0	1	0	1	0	1	0	1	0	1	0	0	1
4	116	3	2			2	0	1	0		1						95	100	105	95	100	105	355	0	0	0.924535	5	1	1	1	1	1	0	0	0	0	0	1	0	1	0	1	0	1	0	1	0	0	1
4	116	-3	-2			0	4	1						0		1	95	100	105	95	100	105	355	0	0	0.924535	5	1	1	1	1	1	0	0	0	0	0	1	0	1	0	1	0	1	0	1	0	0	1
5	116	1	2			2	0	0	0		1						75	110	130	75	110	0	355	0	0	0.924535	5	1	1	1	1	1	0	0	0	0	0	1	0	1	0	1	0	1	0	1	0	0	1
5	116	-2	1			4	0	1					0		1		75	110	130	75	110	0	355	0	0	0.924535	5	1	1	1	1	1	0	0	0	0	0	1	0	1	0	1	0	1	0	1	0	0	1
5	116	-1	0			0	4	1						0		1	75	110	130	75	110	0	355	0	0	0.924535	5	1	1	1	1	1	0	0	0	0	0	1	0	1	0	1	0	1	0	1	0	0	1
6	116	-1	-1			3	0	0					1		0		65	110	135	0	110	0	350	0	0	0.924535	5	1	1	1	1	1	0	0	0	0	0	1	0	1	0	1	0	1	0	1	0	0	1
6	116	0	0			0	4	1						0		1	65	110	135	0	110	0	350	0	0	0.924535	5	1	1	1	1	1	0	0	0	0	0	1	0	1	0	1	0	1	0	1	0	0	1
6	116	0	0			0	2	1		0		1					65	110	135	0	110	0	350	0	0	0.924535	5	1	1	1	1	1	0	0	0	0	0	1	0	1	0	1	0	1	0	1	0	0	1
7	116	1	1			0	1	0		1		0					45	115	110	45	115	0	345	0	0	0.924535	5	1	1	1	1	1	0	0	0	0	0	1	0	1	0	1	0	1	0	1	0	0	1
7	116	0	0			2	0	1	0		1						45	115	110	45	115	0	345	0	0	0.924535	5	1	1	1	1	1	0	0	0	0	0	1	0	1	0	1	0	1	0	1	0	0	1
7	116	0	0			2	0	0	0		1						45	115	110	45	115	0	345	0	0	0.924535	5	1	1	1	1	1	0	0	0	0	0	1	0	1	0	1	0	1	0	1	0	0	1
8	116	0	0			2	0	0	0		1						70	115	90	70	115	0	370	0	0	0.924535	5	1	1	1	1	1	0	0	0	0	0	1	0	1	0	1	0	1	0	1	0	0	1
8	116	2	3			2	0	1	0		1						70	115	90	70	115	0	370	0	0	0.924535	5	1	1	1	1	1	0	0	0	0	0	1	0	1	0	1	0	1	0	1	0	0	1
8	116	-1	-1			0	6	1									70	115	90	70	115	0	370	0	0	0.924535	5	1	1	1	1	1	0	0	0	0	0	1	0	1	0	1	0	1	0	1	0	0	1
9	116	2	2			1	0	0	1		0						90	85	110	0	0	110	340	0	0	0.924535	5	1	1	1	1	1	0	0	0	0	0	1	0	1	0	1	0	1	0	1	0	0	1
9	116	0	0			4	0	1					0		1		90	85	110	0	0	110	340	0	0	0.924535	5	1	1	1	1	1	0	0	0	0	0	1	0	1	0	1	0	1	0	1	0	0	1
9	116	0	0			0	4	0						0		1	90	85	110	0	0	110	340	0	0	0.924535	5	1	1	1	1	1	0	0	0	0	0	1	0	1	0	1	0	1	0	1	0	0	1
10	116	-1	-1			0	3	0						1		0	75	105	110	75	105	110	335	0	0	0.924535	5	1	1	1	1	1	0	0	0	0	0	1	0	1	0	1	0	1	0	1	0	0	1
10	116	-1	-1			0	4	0						0		1	75	105	110	75	105	110	335	0	0	0.924535	5	1	1	1	1	1	0	0	0	0	0	1	0	1	0	1	0	1	0	1	0	0	1
10	116	0	1			2	0	0	0		1						75	105	110	75	105	110	335	0	0	0.924535	5	1	1	1	1	1	0	0	0	0	0	1	0	1	0	1	0	1	0	1	0	0	1
11	116	-1	-1			4	0	1					0		1		95	110	95	95	0	0	355	0	0	0.924535	5	1	1	1	1	1	0	0	0	0	0	1	0	1	0	1	0	1	0	1	0	0	1
11	116	-1	-1			4	0	0					0		1		95	110	95	95	0	0	355	0	0	0.924535	5	1	1	1	1	1	0	0	0	0	0	1	0	1	0	1	0	1	0	1	0	0	1
11	116	-1	-1			0	4	0						0		1	95	110	95	95	0	0	355	0	0	0.924535	5	1	1	1	1	1	0	0	0	0	0	1	0	1	0	1	0	1	0	1	0	0	1
12	116	0	0			6	0	1									70	120	120	70	0	120	340	19	12	0.924535	5	1	1	1	1	1	0	0	0	0	0	1	0	1	0	1	0	1	0	1	0	0	1
12	116	-2	-1			4	0	0					0		1		70	120	120	70	0	120	340	19	12	0.924535	5	1	1	1	1	1	0	0	0	0	0	1	0	1	0	1	0	1	0	1	0	0	1
12	116	0	1	-0.222222	0.166667	0	3	1						1		0	70	120	120	70	0	120	340	19	12	0.924535	5	1	1	1	1	1	0	0	0	0	0	1	0	1	0	1	0	1	0	1	0	0	1
1	117	0	1			2	0	0	0		1						115	105	90	115	105	90	360	0	0	0.687323	8	1	1	1	1	1	1	1	1	0	0	1	0	1	0	1	0	1	0	1	0	1	0
1	117	0	1			0	4	0						0		1	115	105	90	115	105	90	360	0	0	0.687323	8	1	1	1	1	1	1	1	1	0	0	1	0	1	0	1	0	1	0	1	0	1	0
1	117	-2	-2			0	6	0									115	105	90	115	105	90	360	0	0	0.687323	8	1	1	1	1	1	1	1	1	0	0	1	0	1	0	1	0	1	0	1	0	1	0
2	117	-1	-1			6	0	0									105	95	85	105	95	85	335	0	0	0.687323	8	1	1	1	1	1	1	1	1	0	0	1	0	1	0	1	0	1	0	1	0	1	0
2	117	-1	0			4	0	1					0		1		105	95	85	105	95	85	335	0	0	0.687323	8	1	1	1	1	1	1	1	1	0	0	1	0	1	0	1	0	1	0	1	0	1	0
2	117	-1	-1			0	4	0						0		1	105	95	85	105	95	85	335	0	0	0.687323	8	1	1	1	1	1	1	1	1	0	0	1	0	1	0	1	0	1	0	1	0	1	0
3	117	-2	-1			4	0	0					0		1		75	120	95	75	0	95	330	0	0	0.687323	8	1	1	1	1	1	1	1	1	0	0	1	0	1	0	1	0	1	0	1	0	1	0
3	117	0	0			6	0	1									75	120	95	75	0	95	330	0	0	0.687323	8	1	1	1	1	1	1	1	1	0	0	1	0	1	0	1	0	1	0	1	0	1	0
3	117	0	0			5	0	1									75	120	95	75	0	95	330	0	0	0.687323	8	1	1	1	1	1	1	1	1	0	0	1	0	1	0	1	0	1	0	1	0	1	0
4	117	-2	-1			4	0	0					0		1		85	130	110	85	0	0	345	0	0	0.687323	8	1	1	1	1	1	1	1	1	0	0	1	0	1	0	1	0	1	0	1	0	1	0
4	117	-1	0			2	0	1	0		1						85	130	110	85	0	0	345	0	0	0.687323	8	1	1	1	1	1	1	1	1	0	0	1	0	1	0	1	0	1	0	1	0	1	0
4	117	-1	0			0	4	1						0		1	85	130	110	85	0	0	345	0	0	0.687323	8	1	1	1	1	1	1	1	1	0	0	1	0	1	0	1	0	1	0	1	0	1	0
5	117	-1	0			4	0	0					0		1		80	110	120	80	0	0	340	0	0	0.687323	8	1	1	1	1	1	1	1	1	0	0	1	0	1	0	1	0	1	0	1	0	1	0
5	117	-1	0			4	0	1					0		1		80	110	120	80	0	0	340	0	0	0.687323	8	1	1	1	1	1	1	1	1	0	0	1	0	1	0	1	0	1	0	1	0	1	0
5	117	-2	-1			1	0	1	1		0						80	110	120	80	0	0	340	0	0	0.687323	8	1	1	1	1	1	1	1	1	0	0	1	0	1	0	1	0	1	0	1	0	1	0
6	117	-1	0			4	0	0					0		1		65	105	120	65	0	0	325	0	0	0.687323	8	1	1	1	1	1	1	1	1	0	0	1	0	1	0	1	0	1	0	1	0	1	0
6	117	-1	-1			0	4	1						0		1	65	105	120	65	0	0	325	0	0	0.687323	8	1	1	1	1	1	1	1	1	0	0	1	0	1	0	1	0	1	0	1	0	1	0
6	117	1	1			1	0	1	1		0						65	105	120	65	0	0	325	0	0	0.687323	8	1	1	1	1	1	1	1	1	0	0	1	0	1	0	1	0	1	0	1	0	1	0
7	117	-3	-2			4	0	0					0		1		45	95	110	45	0	0	305	0	0	0.687323	8	1	1	1	1	1	1	1	1	0	0	1	0	1	0	1	0	1	0	1	0	1	0
7	117	0	0			2	0	1	0		1						45	95	110	45	0	0	305	0	0	0.687323	8	1	1	1	1	1	1	1	1	0	0	1	0	1	0	1	0	1	0	1	0	1	0
7	117	0	0			6	0	0									45	95	110	45	0	0	305	0	0	0.687323	8	1	1	1	1	1	1	1	1	0	0	1	0	1	0	1	0	1	0	1	0	1	0
8	117	-1	0			4	0	0					0		1		60	95	95	60	0	0	320	0	0	0.687323	8	1	1	1	1	1	1	1	1	0	0	1	0	1	0	1	0	1	0	1	0	1	0
8	117	0	0			0	4	1						0		1	60	95	95	60	0	0	320	0	0	0.687323	8	1	1	1	1	1	1	1	1	0	0	1	0	1	0	1	0	1	0	1	0	1	0
8	117	0	0			6	0	1									60	95	95	60	0	0	320	0	0	0.687323	8	1	1	1	1	1	1	1	1	0	0	1	0	1	0	1	0	1	0	1	0	1	0
9	117	1	0			4	0	0					0		1		85	100	130	85	100	0	355	0	0	0.687323	8	1	1	1	1	1	1	1	1	0	0	1	0	1	0	1	0	1	0	1	0	1	0
9	117	-3	-1			0	1	1		1		0					85	100	130	85	100	0	355	0	0	0.687323	8	1	1	1	1	1	1	1	1	0	0	1	0	1	0	1	0	1	0	1	0	1	0
9	117	-2	-1			0	4	0						0		1	85	100	130	85	100	0	355	0	0	0.687323	8	1	1	1	1	1	1	1	1	0	0	1	0	1	0	1	0	1	0	1	0	1	0
10	117	0	0			4	0	0					0		1		70	115	95	70	115	0	355	0	0	0.687323	8	1	1	1	1	1	1	1	1	0	0	1	0	1	0	1	0	1	0	1	0	1	0
10	117	0	0			0	4	0						0		1	70	115	95	70	115	0	355	0	0	0.687323	8	1	1	1	1	1	1	1	1	0	0	1	0	1	0	1	0	1	0	1	0	1	0
10	117	0	0			0	2	0		0		1					70	115	95	70	115	0	355	0	0	0.687323	8	1	1	1	1	1	1	1	1	0	0	1	0	1	0	1	0	1	0	1	0	1	0
11	117	-1	0			4	0	1					0		1		70	125	115	70	0	0	355	0	0	0.687323	8	1	1	1	1	1	1	1	1	0	0	1	0	1	0	1	0	1	0	1	0	1	0
11	117	0	0			4	0	0					0		1		70	125	115	70	0	0	355	0	0	0.687323	8	1	1	1	1	1	1	1	1	0	0	1	0	1	0	1	0	1	0	1	0	1	0
11	117	0	0			0	4	0						0		1	70	125	115	70	0	0	355	0	0	0.687323	8	1	1	1	1	1	1	1	1	0	0	1	0	1	0	1	0	1	0	1	0	1	0
12	117	0	0			4	0	1					0		1		75	110	120	75	0	0	360	8	8	0.687323	8	1	1	1	1	1	1	1	1	0	0	1	0	1	0	1	0	1	0	1	0	1	0
12	117	1	2			0	1	0		1		0					75	110	120	75	0	0	360	8	8	0.687323	8	1	1	1	1	1	1	1	1	0	0	1	0	1	0	1	0	1	0	1	0	1	0
12	117	-1	0	-0.694444	-0.194444	0	4	1						0		1	75	110	120	75	0	0	360	8	8	0.687323	8	1	1	1	1	1	1	1	1	0	0	1	0	1	0	1	0	1	0	1	0	1	0
1	118	0	1			2	0	0	0		1						95	105	85	95	105	85	335	0	0	0.463425	8	1	1	1	1	1	1	1	1	0	0	1	0	1	0	1	0	1	0	1	0	1	0
1	118	3	3			2	0	0	0		1						95	105	85	95	105	85	335	0	0	0.463425	8	1	1	1	1	1	1	1	1	0	0	1	0	1	0	1	0	1	0	1	0	1	0
1	118	-3	-3			0	4	0						0		1	95	105	85	95	105	85	335	0	0	0.463425	8	1	1	1	1	1	1	1	1	0	0	1	0	1	0	1	0	1	0	1	0	1	0
2	118	-1	0			6	0	0									90	90	110	90	90	110	340	0	0	0.463425	8	1	1	1	1	1	1	1	1	0	0	1	0	1	0	1	0	1	0	1	0	1	0
2	118	-1	-1			4	0	1					0		1		90	90	110	90	90	110	340	0	0	0.463425	8	1	1	1	1	1	1	1	1	0	0	1	0	1	0	1	0	1	0	1	0	1	0
2	118	-1	-1			4	0	0					0		1		90	90	110	90	90	110	340	0	0	0.463425	8	1	1	1	1	1	1	1	1	0	0	1	0	1	0	1	0	1	0	1	0	1	0
3	118	-2	1			4	0	0					0		1		75	105	90	75	105	90	320	0	0	0.463425	8	1	1	1	1	1	1	1	1	0	0	1	0	1	0	1	0	1	0	1	0	1	0
3	118	0	0			4	0	1					0		1		75	105	90	75	105	90	320	0	0	0.463425	8	1	1	1	1	1	1	1	1	0	0	1	0	1	0	1	0	1	0	1	0	1	0
3	118	0	0			4	0	1					0		1		75	105	90	75	105	90	320	0	0	0.463425	8	1	1	1	1	1	1	1	1	0	0	1	0	1	0	1	0	1	0	1	0	1	0
4	118	-1	-1			4	0	0					0		1		70	120	90	70	120	90	330	0	0	0.463425	8	1	1	1	1	1	1	1	1	0	0	1	0	1	0	1	0	1	0	1	0	1	0
4	118	0	-1			0	4	1						0		1	70	120	90	70	120	90	330	0	0	0.463425	8	1	1	1	1	1	1	1	1	0	0	1	0	1	0	1	0	1	0	1	0	1	0
4	118	-1	0			6	0	1									70	120	90	70	120	90	330	0	0	0.463425	8	1	1	1	1	1	1	1	1	0	0	1	0	1	0	1	0	1	0	1	0	1	0
5	118	0	2			4	0	0					0		1		90	115	120	90	115	0	370	0	0	0.463425	8	1	1	1	1	1	1	1	1	0	0	1	0	1	0	1	0	1	0	1	0	1	0
5	118	-1	-1			2	0	1	0		1						90	115	120	90	115	0	370	0	0	0.463425	8	1	1	1	1	1	1	1	1	0	0	1	0	1	0	1	0	1	0	1	0	1	0
5	118	0	0			0	4	1						0		1	90	115	120	90	115	0	370	0	0	0.463425	8	1	1	1	1	1	1	1	1	0	0	1	0	1	0	1	0	1	0	1	0	1	0
6	118	-2	-2			4	0	0					0		1		65	125	115	65	125	0	355	0	0	0.463425	8	1	1	1	1	1	1	1	1	0	0	1	0	1	0	1	0	1	0	1	0	1	0
6	118	0	1			6	0	1									65	125	115	65	125	0	355	0	0	0.463425	8	1	1	1	1	1	1	1	1	0	0	1	0	1	0	1	0	1	0	1	0	1	0
6	118	0	0			0	4	1						0		1	65	125	115	65	125	0	355	0	0	0.463425	8	1	1	1	1	1	1	1	1	0	0	1	0	1	0	1	0	1	0	1	0	1	0
7	118	-2	-3			3	0	0					1		0		50	115	105	0	115	0	335	0	0	0.463425	8	1	1	1	1	1	1	1	1	0	0	1	0	1	0	1	0	1	0	1	0	1	0
[truncated: 2,141 more rows]
[truncated: 57 more columns]

## Sheet: Sheet2
Period	Subject	mood	regret	avemood	averegret	PGR	PLR	DISPOSITION	PDR	PUR	REPURCHASE	chuzhi	maihui	NEV	realized gains(C=1)	repur dows(M=1)	paper gains(C=2)	non-repur dows(M=2)	realized losses(C=3)	repur ups(M=3)	paper losses(C=4)	non-repur ups(M=4)	finalAP	finalBP	finalCP	countAP	countBP	countCP	finalcash	TimeRandomABCOK	Time2OK	R3	riskavoidance	riskchoice[1]	riskchoice[2]	riskchoice[3]	riskchoice[4]	riskchoice[5]	riskchoice[6]	riskchoice[7]	riskchoice[8]	riskchoice[9]	riskchoice[10]	C1	D1	C2	D2	C3	D3
12	1	0	0	-0.555556	-0.361111	0.5	0	0.5	0.5	0	0.5	2	0	0	0		1						80	130	115	80	0	115	375	14	17	0.971157	6	1	1	1	1	1	1	0	0	0	0	1	0	1	0	1	0
12	2	0	0	-0.694444	0.194444	0.125	0	0.125	0	0	0	0	4	0						0		1	75	135	95	75	0	0	340	12	14	0.476028	4	1	1	1	1	0	0	0	0	0	0	1	0	1	0	1	0
12	3	-1	1	-1	-0.388889	0.272727	0.1	0.172727	0.5	0.142857	0.357143	1	0	0	1		0						90	110	115	90	0	0	375	8	11	0.314376	9	1	1	1	1	1	1	1	1	1	0	1	0	1	0	1	0
12	4	0	0	-0.194444	-0.111111	0.166667	0	0.166667	0.5	0	0.5	2	0	0	0		1						90	115	95	90	0	95	365	24	12	0.464111	3	1	1	1	0	0	0	0	0	0	0	1	0	1	0	1	0
12	5	1	2	-0.722222	2.02778	0.5	0	0.5	0.5	0.25	0.25	2	0	0	0		1						90	130	120	90	0	120	390	10	8	0.182834	6	1	1	1	1	1	1	0	0	0	0	1	0	1	0	1	0
12	6	0	0	-0.583333	-0.416667	0.428571	0.0769231	0.351648	0.666667	0.125	0.541667	2	0	0	0		1						95	110	125	0	0	125	390	17	-19	0.0409012	6	1	1	1	1	1	1	0	0	0	0	1	0	1	0	1	0
12	7	1	2	0.555556	1.08333	0.461538	0.125	0.336538	0.666667	0.333333	0.333333	1	0	0	1		0						100	120	100	100	0	0	440	15	15	0.232458	7	1	1	1	1	1	1	1	0	0	0	1	0	1	0	1	0
12	8	1	1	-0.166667	-0.0277778	0.5	0	0.5	1	0.166667	0.833333	1	0	0	1		0						95	115	125	95	0	0	385	18	10	0.975284	8	1	1	1	1	1	1	1	1	0	0	1	0	1	0	1	0
12	9	1	0	0.0277778	0.222222	0.8	0	0.8	0.666667	0.1	0.566667	1	0	0	1		0						70	130	115	70	0	0	370	-122	5	0.436903	7	1	1	1	1	1	1	1	0	0	0	1	0	1	0	1	0
12	10	1	0	-0.305556	0.861111	0.857143	0	0.857143	1	0.25	0.75	1	0	0	1		0						90	115	100	90	0	0	410	9	-24	0.880445	9	1	1	1	1	1	1	1	1	1	0	1	0	1	0	1	0
12	11	1	1	-0.111111	1	0.375	0.0769231	0.298077	1	0.25	0.75	2	0	0	0		1						80	115	115	80	0	115	370	6	-23	0.276977	8	1	1	1	1	1	1	1	1	0	0	1	0	1	0	1	0
12	12	1	1	-0.277778	-0.0833333	0.285714	0	0.285714	0.333333	0.142857	0.190476	2	0	0	0		1						75	120	115	75	0	115	365	19	9	0.954244	8	1	1	1	1	1	1	1	1	0	0	1	0	1	0	1	0
12	13	2	2	-0.138889	0.916667	0.25	0.2	0.05	1	0.25	0.75	2	0	0	0		1						95	135	100	95	0	100	385	18	8	0.595471	5	1	1	1	1	1	0	0	0	0	0	1	0	1	0	1	0
12	14	3	3	0.388889	0.861111	0.222222	0.0769231	0.145299	1	0.25	0.75	2	0	0	0		1						95	115	105	95	0	105	385	13	-5	0.0105918	0	0	0	0	0	0	0	0	0	0	0	0	1	0	1	0	1
12	15	1	0	0.111111	0.777778	0.454545	0.181818	0.272727	0.833333	0.5	0.333333	2	0	0	0		1						95	115	100	95	0	100	395	19	9	0.982495	7	1	1	1	1	1	1	1	0	0	0	1	0	1	0	1	0
12	16	1	0	-0.222222	-0.111111	0.2	0	0.2	0.5	0	0.5	2	0	0	0		1						100	115	125	100	0	125	400	22	1	0.620878	7	1	1	1	1	1	1	1	0	0	0	1	0	1	0	1	0
12	17	0	0	-0.305556	-0.0555556	0.25	0.0833333	0.166667	0.333333	0.222222	0.111111	2	0	0	0		1						95	115	120	95	0	120	385	17	15	0.318781	7	1	1	1	1	1	1	1	0	0	0	1	0	1	0	1	0
12	18	1	1	-0.305556	0.0277778	0.833333	0.0769231	0.75641	1	0.222222	0.777778	1	0	0	1		0						80	130	95	80	0	0	370	24	18	0.757469	8	1	1	1	1	1	1	1	1	0	0	1	0	1	0	1	0
12	19	1	1	-0.222222	0.472222	0.8	0	0.8	0.5	0.111111	0.388889	1	0	0	1		0						90	115	100	90	0	0	375	18	15	0.758063	5	1	1	1	1	1	0	0	0	0	0	1	0	1	0	1	0
12	20	2	2	-0.333333	0.555556	0.444444	0.142857	0.301587	0.571429	0	0.571429	2	0	0	0		1						90	115	95	90	0	95	385	12	0	0.284018	4	1	1	1	1	0	0	0	0	0	0	1	0	1	0	1	0
12	21	0	1	-0.111111	0.416667	0.888889	0.166667	0.722222	1	0.333333	0.666667	1	0	0	1		0						80	120	100	0	0	0	375	18	0	0.690782	3	1	1	1	0	0	0	0	0	0	0	1	0	1	0	1	0
12	22	0	0	-0.388889	-0.611111	0.714286	0.25	0.464286	0.666667	0.0909091	0.575758	0	4	0						0		1	70	140	120	70	0	0	365	-20	-9	0.890922	6	1	1	1	1	1	1	0	0	0	0	1	0	1	0	1	0
12	23	1	2	-0.527778	0.583333	0.666667	0.0714286	0.595238	0.666667	0.25	0.416667	1	0	0	1		0						90	130	115	90	0	0	370	20	-2	0.0602649	4	1	1	1	1	0	0	0	0	0	0	1	0	1	0	1	0
12	24	1	1	0.166667	1.16667	1	0	1	1	0.125	0.875	1	0	0	1		0						70	120	125	70	0	0	375	-17	2	0.538851	6	1	1	1	1	1	1	0	0	0	0	1	0	1	0	1	0
12	25	1	1	0.416667	0.222222	0.666667	0.111111	0.555556	0.4	0.1	0.3	1	0	0	1		0						80	115	105	80	0	0	365	-110	10	0.877845	6	1	1	1	1	1	1	0	0	0	0	1	0	1	0	1	0
12	26	1	2	-0.361111	0.333333	0.625	0.181818	0.443182	1	0.333333	0.666667	2	0	0	0		1						80	140	100	80	0	100	370	-6	17	0.365787	8	1	1	1	1	1	1	1	1	0	0	1	0	1	0	1	0
12	27	0	1	-0.111111	0.472222	0.714286	0.0714286	0.642857	1	0.25	0.75	1	0	0	1		0						100	135	120	100	0	0	395	23	11	0.846288	6	1	1	1	1	1	1	0	0	0	0	1	0	1	0	1	0
12	28	1	1	-0.222222	0.305556	0.375	0.125	0.25	0.6	0.222222	0.377778	2	0	0	0		1						75	120	115	75	0	115	390	25	9	0.247334	7	1	1	1	1	1	1	1	0	0	0	1	0	1	0	1	0
12	29	0	0	-0.0833333	-0.166667	0.25	0.333333	-0.0833333	0.666667	0.166667	0.5	2	0	0	0		1						95	135	120	95	0	120	400	15	17	0.942739	5	1	1	1	1	1	0	0	0	0	0	1	0	1	0	1	0
12	30	1	1	-0.277778	-0.694444	0.375	0.0714286	0.303571	1	0.25	0.75	2	0	0	0		1						80	130	125	80	0	125	380	-120	7	0.831557	9	1	1	1	1	1	1	1	1	1	0	1	0	1	0	1	0
12	31	0	1	-0.194444	1.25	0.666667	0	0.666667	0.428571	0	0.428571	2	0	0	0		1						70	115	100	70	0	100	375	-19	-6	0.745258	6	1	1	1	1	1	1	0	0	0	0	1	0	1	0	1	0
12	32	1	3	0.416667	3	0.375	0.0833333	0.291667	0.666667	0.25	0.416667	2	0	0	0		1						100	115	125	100	0	125	400	18	1	0.0281041	6	1	1	1	1	1	1	0	0	0	0	1	0	1	0	1	0
12	33	1	1	-0.666667	-0.138889	0.375	0	0.375	1	0.142857	0.857143	2	0	0	0		1						90	110	120	90	0	120	395	8	21	0.857967	6	1	1	1	1	1	1	0	0	0	0	1	0	1	0	1	0
12	34	1	0	-0.694444	0.333333	0.5	0	0.5	0	0.111111	-0.111111	2	0	0	0		1						70	135	115	70	0	115	345	16	6	0.636128	7	1	1	1	1	1	1	1	0	0	0	1	0	1	0	1	0
12	35	1	1	-0.138889	0.861111	0.833333	0.0588235	0.77451	1	0.222222	0.777778	1	0	0	1		0						100	130	95	100	0	0	385	-113	9	0.715724	10	1	1	1	1	1	1	1	1	1	1	1	0	1	0	1	0
12	36	0	0	0	0.333333	0.444444	0.272727	0.171717	0.75	0.444444	0.305556	2	0	0	0		1						90	115	125	90	115	125	385	23	-20	0.379573	7	1	1	1	1	1	1	1	0	0	0	1	0	1	0	1	0
12	37	0	0	-0.361111	0.138889	0.545455	0.111111	0.434343	0.6	0.285714	0.314286	1	0	0	1		0						70	130	125	70	0	0	365	4	-14	0.610492	4	1	1	1	1	0	0	0	0	0	0	1	0	1	0	1	0
12	38	0	2	0.222222	0.555556	0.666667	0	0.666667	0.6	0.111111	0.488889	2	0	0	0		1						90	120	120	90	0	120	410	13	7	0.827968	8	1	1	1	1	1	1	1	1	0	0	1	0	1	0	1	0
12	101	1	2	-0.138889	0.666667	0.375	0	0.375	0.5	0.2	0.3	2	0	1	0		1						95	115	95	95	0	95	380	13	9	0.139929	10	1	1	1	1	1	1	1	1	1	1	1	0	1	0	1	0
12	102	0	0	-0.444444	-0.0277778	0.727273	0.0769231	0.65035	0	0.142857	-0.142857	0	6	1									95	115	95	95	0	0	345	25	9	0.761436	6	1	1	1	1	1	1	0	0	0	0	1	0	1	0	1	0
12	103	-3	-2	-1.30556	0.138889	0.4	0.157895	0.242105	1	0.166667	0.833333	3	0	0					1		0		80	130	100	80	0	100	330	7	11	0.696824	6	1	1	1	1	1	1	0	0	0	0	1	0	1	0	1	0
12	104	0	0	-0.527778	0.0277778	0.4	0.2	0.2	1	0	1	0	5	0									75	135	115	0	0	0	340	14	5	0.443664	9	1	1	1	1	1	1	1	1	1	0	1	0	1	0	1	0
12	105	-1	-1	-0.277778	0.0277778	0.333333	0.0909091	0.242424	0.6	0.25	0.35	4	0	0					0		1		90	110	115	90	0	115	395	-88	3	0.258777	6	1	1	1	1	1	1	0	0	0	0	1	0	1	0	1	0
12	106	0	0	-0.444444	0.388889	0.285714	0	0.285714	1	0.166667	0.833333	2	0	1	0		1						95	120	120	95	0	120	390	-93	8	0.00676636	9	1	1	1	1	1	1	1	1	1	0	1	0	1	0	1	0
12	107	1	0	-0.333333	0.0833333	0.3	0.111111	0.188889	0.5	0.125	0.375	1	0	1	1		0						95	120	120	95	0	0	375	4	15	0.706284	7	1	1	1	1	1	1	1	0	0	0	1	0	1	0	1	0
12	108	0	0	-0.75	0.0555556	0.428571	0.153846	0.274725	0.4	0.166667	0.233333	1	0	1	1		0						70	130	125	0	0	0	370	-5	9	0.709998	6	1	1	1	1	1	1	0	0	0	0	1	0	1	0	1	0
12	109	1	2	-0.166667	0.305556	0.285714	0	0.285714	0	0.375	-0.375	2	0	1	0		1						100	115	100	100	0	100	405	-98	-1	0.819624	6	1	1	1	1	1	1	0	0	0	0	1	0	1	0	1	0
12	110	1	1	-0.277778	-0.138889	0.4	0.3	0.1	0.5	0.111111	0.388889	1	0	1	1		0						75	120	100	0	0	0	375	-97	6	0.261954	4	1	1	1	1	0	0	0	0	0	0	1	0	1	0	1	0
12	111	0	2	-0.0555556	0.361111	0.333333	0	0.333333	0.333333	0.166667	0.166667	4	0	1					0		1		80	120	115	80	0	115	405	7	9	0.373276	7	1	1	1	1	1	1	1	0	0	0	1	0	1	0	1	0
12	112	2	2	-0.166667	0.444444	0.666667	0	0.666667	0.666667	0.166667	0.5	5	0	0									95	130	95	95	0	0	420	8	7	0.462801	10	1	1	1	1	1	1	1	1	1	1	1	0	1	0	1	0
12	113	1	2	0.0555556	0.805556	0.25	0.111111	0.138889	0.25	0.2	0.05	0	5	1									75	135	95	75	0	95	335	20	3	0.793198	4	1	1	1	1	0	0	0	0	0	0	1	0	1	0	1	0
12	114	0	2	-0.0833333	0.5	0	0.1	-0.1	0.75	0	0.75	0	6	0									100	115	100	100	0	0	395	-3	-4	0.668285	5	1	1	1	1	1	0	0	0	0	0	1	0	1	0	1	0
12	115	0	2	0.0277778	0.305556	0.555556	0	0.555556	0.5	0.125	0.375	0	4	1						0		1	80	135	100	80	0	0	370	20	18	0.996695	0	0	0	0	0	0	0	0	0	0	0	0	1	0	1	0	1
12	116	0	1	-0.222222	0.166667	0.1	0.285714	-0.185714	0.5	0.181818	0.318182	0	3	1						1		0	70	120	120	70	0	120	340	19	12	0.924535	5	1	1	1	1	1	0	0	0	0	0	1	0	1	0	1	0
12	117	-1	0	-0.694444	-0.194444	0.4	0	0.4	0.666667	0	0.666667	0	4	1						0		1	75	110	120	75	0	0	360	8	8	0.687323	8	1	1	1	1	1	1	1	1	0	0	1	0	1	0	1	0
12	118	0	2	-0.555556	-0.111111	0	0.111111	-0.111111	0	0.181818	-0.181818	0	4	1						0		1	95	115	120	95	0	0	365	13	-4	0.463425	8	1	1	1	1	1	1	1	1	0	0	1	0	1	0	1	0
12	119	0	2	-0.222222	0.222222	0.428571	0	0.428571	1	0.142857	0.857143	0	4	1						0		1	75	110	100	75	0	0	355	19	7	0.68315	6	1	1	1	1	1	1	0	0	0	0	1	0	1	0	1	0
12	120	0	2	-0.0833333	0.333333	0	0	0	0.5	0.222222	0.277778	0	3	1						1		0	75	135	125	75	0	0	350	25	20	0.0970066	7	1	1	1	1	1	1	1	0	0	0	1	0	1	0	1	0
12	121	0	2	-0.0833333	0.611111	0.444444	0.0714286	0.373016	0.5	0	0.5	4	0	1					0		1		95	135	115	0	0	115	410	8	1	0.929091	9	1	1	1	1	1	1	1	1	1	0	1	0	1	0	1	0
12	122	2	2	0.0555556	0.5	0.153846	0.125	0.0288462	0.5	0	0.5	2	0	1	0		1						75	110	100	75	0	100	370	22	8	0.316743	6	1	1	1	1	1	1	0	0	0	0	1	0	1	0	1	0
12	123	-1	0	-0.333333	0.222222	0.8	0.125	0.675	0.5	0.181818	0.318182	4	0	1					0		1		100	130	120	0	0	120	380	24	17	0.790229	9	1	1	1	1	1	1	1	1	1	0	1	0	1	0	1	0
12	124	0	1	-0.222222	0.194444	0.4	0.0769231	0.323077	0.333333	0.166667	0.166667	4	0	1					0		1		75	115	105	75	0	105	350	19	15	0.216105	7	1	1	1	1	1	1	1	0	0	0	1	0	1	0	1	0
12	125	1	2	-0.277778	0.416667	0.625	0.0625	0.5625	0.5	0.2	0.3	5	0	1									90	115	105	90	115	0	370	19	5	0.463317	7	1	1	1	1	1	1	1	0	0	0	1	0	1	0	1	0
12	126	0	1	-0.361111	-0.194444	0.428571	0.0666667	0.361905	0.75	0.2	0.55	5	0	1									100	135	100	0	0	100	335	-63	6	0.126751	7	1	1	1	1	1	1	1	0	0	0	1	0	1	0	1	0
12	127	2	3	-0.305556	0.166667	0.571429	0.176471	0.394958	0.666667	0	0.666667	0	1	1		1		0					90	135	100	90	0	0	375	12	-4	0.626185	9	1	1	1	1	1	1	1	1	1	0	1	0	1	0	1	0
12	128	-2	-1	-0.111111	0.361111	0.444444	0.0769231	0.367521	0.75	0.166667	0.583333	0	4	1						0		1	75	120	115	75	0	115	375	-51	3	0.0815554	7	1	1	1	1	1	1	1	0	0	0	1	0	1	0	1	0
12	129	2	3	-0.555556	0.611111	0.4	0	0.4	0	0.222222	-0.222222	1	0	1	1		0						95	115	120	95	0	0	390	24	8	0.147963	6	1	1	1	1	1	1	0	0	0	0	1	0	1	0	1	0
12	130	1	2	0.277778	0.833333	0.333333	0.125	0.208333	0.333333	0.4	-0.0666667	1	0	1	1		0						75	130	115	75	0	0	345	19	6	0.506456	6	1	1	1	1	1	1	0	0	0	0	1	0	1	0	1	0
12	131	0	0	-0.0555556	0.166667	0.75	0.25	0.5	0.571429	0.285714	0.285714	0	4	1						0		1	80	135	100	80	135	100	355	-76	7	0.668376	6	1	1	1	1	1	1	0	0	0	0	1	0	1	0	1	0
12	132	-1	0	-0.444444	0.0833333	0.7	0.0909091	0.609091	0.6	0.166667	0.433333	0	4	1						0		1	75	115	115	75	0	0	355	17	12	0.748992	7	1	1	1	1	1	1	1	0	0	0	1	0	1	0	1	0
12	133	-1	-1	-0.666667	-0.166667	0.375	0.166667	0.208333	0.4	0.142857	0.257143	0	4	1						0		1	75	135	100	75	0	100	340	19	17	0.941395	8	1	1	1	1	1	1	1	1	0	0	1	0	1	0	1	0
12	134	-2	2	-0.583333	0.111111	0.181818	0	0.181818	0.4	0.142857	0.257143	0	4	1						0		1	90	130	100	90	0	0	380	-4	15	0.0389766	5	1	1	1	1	1	0	0	0	0	0	1	0	1	0	1	0
12	135	-2	0	-0.194444	0.138889	0.4	0.111111	0.288889	0.5	0.333333	0.166667	0	4	1						0		1	75	110	95	75	0	0	365	12	14	0.305762	7	1	1	1	1	1	1	1	0	0	0	1	0	1	0	1	0
12	136	-1	-1	-0.583333	-0.25	0.111111	0	0.111111	0	0.0833333	-0.0833333	0	4	1						0		1	100	110	105	100	0	0	390	11	15	0.402898	8	1	1	1	1	1	1	1	1	0	0	1	0	1	0	1	0
12	137	1	0	-0.388889	-0.111111	0.428571	0	0.428571	#DIV/0!	0.166667	#DIV/0!	0	4	1						0		1	80	140	125	80	0	125	340	10	16	0.0218807	4	1	1	1	1	0	0	0	0	0	0	1	0	1	0	1	0
12	138	0	0	-0.305556	-0.0277778	0.714286	0.142857	0.571429	0.6	0.111111	0.488889	0	4	1						0		1	80	135	125	80	0	125	365	11	7	0.118985	6	1	1	1	1	1	1	0	0	0	0	1	0	1	0	1	0
12	201	3	3	0.916667	1.38889	0.8	0	0.8	0.4	0.125	0.275	1	0	0	1		0						95	135	95	95	0	0	380	-91	16	0.934314	7	1	1	1	1	1	1	1	0	0	0	1	0	1	0	1	0
12	202	0	0	-0.0277778	-0.0277778	0.5	0	0.5	0.333333	0	0.333333	2	0	0	0		1						90	120	105	90	0	105	395	-7	20	0.0471935	6	1	1	1	1	1	1	0	0	0	0	1	0	1	0	1	0
12	203	1	2	-0.0833333	1.22222	0.5	0.0769231	0.423077	1	0.4	0.6	2	0	0	0		1						95	130	125	95	130	125	395	-75	-3	0.989766	5	1	1	1	1	1	0	0	0	0	0	1	0	1	0	1	0
12	204	0	0	-0.444444	-0.277778	0.5	0.0769231	0.423077	0.5	0.285714	0.214286	4	0	0					0		1		80	135	100	80	0	100	330	24	17	0.540586	5	1	1	1	1	1	0	0	0	0	0	1	0	1	0	1	0
12	205	0	1	-0.416667	0.25	0.4	0.111111	0.288889	0.6	0.222222	0.377778	2	0	0	0		1						80	115	120	80	0	120	390	-81	-6	0.147003	8	1	1	1	1	1	1	1	1	0	0	1	0	1	0	1	0
12	206	0	0	-0.5	-0.361111	0.5	0	0.5	1	0.142857	0.857143	2	0	0	0		1						100	135	120	100	0	120	400	10	12	0.877291	7	1	1	1	1	1	1	1	0	0	0	1	0	1	0	1	0
12	207	1	1	-0.277778	0.138889	1	0	1	0.5	0.111111	0.388889	1	0	0	1		0						80	135	120	80	0	0	355	20	11	0.998128	9	1	1	1	1	1	1	1	1	1	0	1	0	1	0	1	0
12	208	-1	0	-0.583333	0.777778	0.5	0	0.5	0.5	0	0.5	0	4	0						0		1	80	130	105	80	0	0	335	-75	-1	0.542411	5	1	1	1	1	1	0	0	0	0	0	1	0	1	0	1	0
12	209	1	2	-0.111111	0.333333	1	0.0833333	0.916667	0.666667	0.166667	0.5	1	0	0	1		0						95	135	105	95	0	0	405	-33	12	0.295647	5	1	1	1	1	1	0	0	0	0	0	1	0	1	0	1	0
12	210	-1	1	-0.0555556	0.611111	1	0.111111	0.888889	0.333333	0.0588235	0.27451	0	4	0						0		1	75	130	125	0	0	0	355	26	17	0.513929	8	1	1	1	1	1	1	1	1	0	0	1	0	1	0	1	0
12	211	1	0	-0.194444	-0.138889	0.555556	0.125	0.430556	0.5	0.1	0.4	1	0	0	1		0						80	120	120	0	0	0	380	12	16	0.727514	7	1	1	1	1	1	1	1	0	0	0	1	0	1	0	1	0
12	212	1	2	0.0277778	1.91667	0.272727	0.333333	-0.0606061	0.5	0.1	0.4	2	0	0	0		1						70	135	105	0	0	105	360	-74	16	0.75517	7	1	1	1	1	1	1	1	0	0	0	1	0	1	0	1	0
12	213	-2	2	0.194444	0.916667	0.5	0.125	0.375	0.4	0	0.4	2	0	0	0		1						100	130	100	0	0	100	410	18	9	0.559826	5	1	1	1	1	1	0	0	0	0	0	1	0	1	0	1	0
12	214	2	2	0.694444	0.722222	0.545455	0	0.545455	0.833333	0.2	0.633333	2	0	0	0		1						100	135	100	100	0	100	425	10	16	0.358158	5	1	1	1	1	1	0	0	0	0	0	1	0	1	0	1	0
12	215	0	0	-0.25	-0.0833333	0.6	0.181818	0.418182	0.8	0.2	0.6	1	0	0	1		0						90	135	105	90	0	0	380	-73	5	0.546452	8	1	1	1	1	1	1	1	1	0	0	1	0	1	0	1	0
12	216	1	1	-0.111111	0.333333	0.8	0.0909091	0.709091	0.666667	0.1	0.566667	1	0	0	1		0						95	130	120	95	0	0	390	-95	-12	0.781209	6	1	1	1	1	1	1	0	0	0	0	1	0	1	0	1	0
12	217	0	0	-0.555556	-0.583333	0.363636	0.1	0.263636	1	0.25	0.75	1	0	0	1		0						80	140	120	0	0	0	375	-107	15	0.720078	5	1	1	1	1	1	0	0	0	0	0	1	0	1	0	1	0
12	218	1	1	-0.611111	0.0833333	0.833333	0	0.833333	0.666667	0	0.666667	1	0	0	1		0						90	130	115	90	0	0	390	-6	12	0.992338	6	1	1	1	1	1	1	0	0	0	0	1	0	1	0	1	0
12	219	0	0	-0.888889	-1.19444	0.3	0.0909091	0.209091	0.75	0.142857	0.607143	2	0	0	0		1						70	130	105	70	0	105	365	12	19	0.490216	6	1	1	1	1	1	1	0	0	0	0	1	0	1	0	1	0
12	220	1	0	-1	-0.111111	0.5	0.0909091	0.409091	1	0.222222	0.777778	2	0	0	0		1						95	120	100	95	0	100	380	14	17	0.282861	7	1	1	1	1	1	1	1	0	0	0	1	0	1	0	1	0
12	221	0	2	0.0277778	0.777778	0.375	0.222222	0.152778	0.4	0.333333	0.0666667	2	0	0	0		1						75	110	120	75	0	120	380	-73	-5	0.559048	5	1	1	1	1	1	0	0	0	0	0	1	0	1	0	1	0
12	222	0	0	-0.25	0.0277778	0.5	0.2	0.3	0.5	0.0769231	0.423077	2	0	0	0		1						70	135	100	0	0	100	340	22	18	0.122215	7	1	1	1	1	1	1	1	0	0	0	1	0	1	0	1	0
12	223	2	1	0.194444	0.194444	0.428571	0	0.428571	0.375	0	0.375	1	0	0	1		0						75	115	125	0	0	0	430	21	17	0.886325	6	1	1	1	1	1	1	0	0	0	0	1	0	1	0	1	0
12	224	2	2	0	0.611111	0.363636	0.222222	0.141414	1	0.4	0.6	1	0	0	1		0						95	115	125	95	0	0	355	18	10	0.791485	3	1	1	1	0	0	0	0	0	0	0	1	0	1	0	1	0
12	225	1	1	-0.138889	0.388889	0.833333	0.153846	0.679487	1	0.25	0.75	1	0	0	1		0						80	120	115	80	0	0	390	12	6	0.167675	3	1	1	1	0	0	0	0	0	0	0	1	0	1	0	1	0
12	226	1	0	-0.472222	-0.0277778	0.285714	0.133333	0.152381	0.5	0.111111	0.388889	2	0	0	0		1						90	130	100	0	0	100	340	-91	12	0.497701	4	1	1	1	1	0	0	0	0	0	0	1	0	1	0	1	0
12	227	1	0	-0.194444	0.277778	0.428571	0	0.428571	1	0.125	0.875	2	0	0	0		1						75	135	115	75	0	115	370	1	-15	0.876699	6	1	1	1	1	1	1	0	0	0	0	1	0	1	0	1	0
12	228	1	0	0.111111	0.388889	0.625	0.0625	0.5625	1	0	1	2	0	0	0		1						75	130	115	0	0	115	420	8	1	0.380663	7	1	1	1	1	1	1	1	0	0	0	1	0	1	0	1	0
12	229	0	0	0	0.305556	0.222222	0	0.222222	#DIV/0!	0.142857	#DIV/0!	1	0	0	1		0						100	130	125	100	0	0	370	-1	-3	0.592468	3	1	1	1	0	0	0	0	0	0	0	1	0	1	0	1	0
12	230	1	2	-0.944444	0	0.8	0.0666667	0.733333	1	0.272727	0.727273	1	0	0	1		0						80	130	120	80	0	0	345	15	-24	0.0287692	6	1	1	1	1	1	1	0	0	0	0	1	0	1	0	1	0
12	231	1	2	0.0555556	0.888889	0.4	0	0.4	1	0	1	2	0	0	0		1						95	140	120	95	0	120	430	-3	9	0.584052	5	1	1	1	1	1	0	0	0	0	0	1	0	1	0	1	0
12	232	0	0	-0.916667	-0.638889	0.777778	0.181818	0.59596	1	0.125	0.875	1	0	0	1		0						95	115	120	0	0	0	385	10	11	0.660885	6	1	1	1	1	1	1	0	0	0	0	1	0	1	0	1	0
12	233	1	0	-0.555556	0.194444	0.8	0.0588235	0.741176	0.333333	0	0.333333	1	0	0	1		0						70	120	100	0	0	0	370	-89	17	0.312109	0	0	0	0	0	0	0	0	0	0	0	0	1	0	1	0	1
12	234	3	2	-0.361111	0.222222	0.571429	0.0909091	0.480519	1	0.222222	0.777778	1	0	0	1		0						75	120	125	75	0	0	370	19	17	0.857626	6	1	1	1	1	1	1	0	0	0	0	1	0	1	0	1	0
12	235	1	1	-0.805556	-0.444444	0.8	0	0.8	1	0.125	0.875	1	0	0	1		0						80	135	120	80	0	0	365	5	13	0.523932	5	1	1	1	1	1	0	0	0	0	0	1	0	1	0	1	0
12	236	1	1	0.0277778	0.75	0.666667	0.0714286	0.595238	0.75	0.125	0.625	2	0	0	0		1						75	120	95	0	0	95	370	-95	-13	0.686105	8	1	1	1	1	1	1	1	1	0	0	1	0	1	0	1	0
12	237	0	0	-0.388889	-0.194444	0.666667	0	0.666667	0.6	0	0.6	2	0	0	0		1						75	135	115	75	0	115	385	-92	-13	0.969826	7	1	1	1	1	1	1	1	0	0	0	1	0	1	0	1	0
12	238	0	0	-0.333333	0.611111	0.5	0	0.5	0.333333	0	0.333333	0	4	0						0		1	90	130	95	90	0	0	375	16	8	0.755893	3	1	1	1	0	0	0	0	0	0	0	1	0	1	0	1	0
12	239	1	1	-0.555556	-0.555556	0.6	0.0666667	0.533333	1	0.222222	0.777778	2	0	0	0		1						70	120	95	70	0	95	330	11	16	0.016771	8	1	1	1	1	1	1	1	1	0	0	1	0	1	0	1	0
[truncated: 62 more columns]
